# Supplementary material for: Extracellular vesicle‐encapsulated miR‐30c‐5p reduces aging‐related liver fibrosis
Source: Aging Cell. 2024 Sep 13;23(12):e14310. doi: 10.1111/acel.14310 (PMC11634720; doi:10.1111/acel.14310)
Supplement: Supplementary file 6 — Table S2. [file ACEL-23-e14310-s006.csv]

MouseID	Group	Plate	qPCR assay batch	hsa-let-7a-5p	hsa-miR-26a-5p	hsa-miR-10a-5p	hsa-miR-30b-5p	hsa-miR-125a-5p	hsa-miR-29c-3p	hsa-miR-337-3p	hsa-miR-424-5p	hsa-miR-106b-3p	hsa-let-7d-5p	hsa-miR-92a-3p	hsa-miR-181b-5p	hsa-miR-132-3p	hsa-miR-301a-3p	hsa-miR-326	hsa-miR-15a-5p	hsa-miR-192-5p	hsa-miR-181c-5p	hsa-miR-135a-5p	hsa-miR-127-3p	hsa-miR-99b-5p	hsa-miR-484	hsa-miR-627-5p	hsa-miR-337-5p	hsa-miR-320c	hsa-miR-500a-5p	hsa-miR-204-5p	hsa-miR-142-5p	hsa-miR-130b-3p	hsa-miR-324-3p	hsa-miR-454-3p	hsa-miR-1285-3p	hsa-miR-19b-3p	hsa-miR-199a-5p	hsa-miR-143-3p	hsa-miR-154-5p	hsa-miR-361-5p	hsa-miR-339-5p	hsa-miR-146b-5p	hsa-miR-423-5p	hsa-miR-1290	hsa-miR-21-5p	hsa-miR-199a-3p	hsa-let-7i-5p	hsa-miR-144-3p	hsa-miR-369-3p
Ag2	Aged	1	1	24.51418373	25.46865235	25.20254826	26.01783002	27.7718874	29.7879141	27.40719201	27.5038113	29.36198968	40.03260664	41.19886543	29.54677777	31.10522272	31.31845177	32.8774513	28.61222866	29.28055479	24.72028987	24.76350879	27.10841135	27.96238597	30.37976524	26.86832827	26.95073402	27.82332807	39.69296791	38.05439401	32.00481524	35.86763536	36.17534277	30.83976301	22.4413191	29.70210127	27.42524366	27.78901874	29.895927	30.00822758	30.03108989	34.69535731	25.73455232	30.31643012	31.03194456	30.3729353	22.9305837	22.32682689	39.07211396
Ag4	Aged	1	1	27.59133382	28.44165531	31.46596569	33.58969405	29.46876227	30.26922175	28.09826953	29.59321478	33.36092377	31.36191986	30.84456223	32.38692727	33.96158849	34.11752658	31.92729556	27.56205409	28.51475987	28.64435086	29.13324381	27.45766751	27.89840464	36.63336927	30.44268277	32.44291977	34.55318663	34.18438508	36.34186179	33.75436945	31.24472557	31.98451151	33.74533631	14.43775952	25.47572021	25.63552686	31.53739102	28.8689752	29.87056975	29.8216816	29.21890296	31.68315849	39.24682698	32.42200958	34.1151028	40.23315014	34.13833907	32.06225447
K544	Aged	4	2	26.26804635	27.01698061	25.5548091	25.54325106	27.56562097	28.38818728	26.33355828	26.64397827	27.90800292	40.04792629	28.81723461	30.55813798	28.98303274	29.1175383	45.84253973	30.55438014	30.98679194	25.56306977	19.47825618	26.58469136	26.13371869	28.50608276	26.62594494	26.66500987	29.88582126	32.76929513	31.8715021	29.31688869	32.53007947	37.65767294	31.15584669	20.41546951	29.9902339	30.32327443	27.49195104	30.24845549	30.32081426	30.89533346	31.40671742	25.7884201	30.52907666	31.96094314	31.64996423	21.41690523	22.35257042	39.8647908
K545	Aged	4	2	27.82982657	28.8089482	32.83366097	32.44116766	31.41746523	32.45303281	29.11503184	29.69876793	36.36783938	31.73354426	34.96272267	31.72032727	34.35440074	34.25388937	29.18005869	28.28468529	28.51442814	28.04185078	28.01370684	26.07269948	28.48136651	36.72600701	31.26437305	31.25164701	31.02806365	33.97634267	38.43432322	37.80476847	28.47626106	31.79001027	35.2075681	13.81761981	26.0367376	25.65783621	28.68744789	29.22642946	31.40639793	28.1400529	29.88910254	30.77304813	39.21087858	31.72035962	33.57227161	42.3388482	41.42139215	37.2556262
K547	Aged	6	3	20.94090464	26.31215464	24.37374505	26.88653998	27.7391239	30.0693636	26.56924975	29.09406133	32.53692311	40.65606236	41.89516306	29.29384688	41.62325667	28.38474062	19.56593233	28.91347813	29.47195094	24.66759903	26.05907759	25.89404883	28.6189066	30.15258599	26.76083801	28.47929546	27.96046358	40.46601913	28.09507834	28.70492348	31.3588868	37.59872089	31.64169486	22.04559252	29.90884573	29.78454584	27.58676515	29.55134459	37.02538456	31.10364266	32.65545047	28.07290941	28.85154766	30.64647437	30.44753171	21.13076703	22.0615017	39.7085341
K549	Aged	7	4	29.55051867	29.85628428	32.56327667	40.20908721	32.39789497	32.22091907	30.30553508	30.49652035	36.40962492	39.60796803	31.81340613	33.6720431	39.16120942	34.44953143	33.97136698	28.99209996	30.43596203	30.21926602	32.19923956	27.90117289	29.12837063	30.94555439	30.35538246	32.20132409	30.10145291	32.64021432	32.00519636	38.27652312	34.2473419	28.92883785	36.45975773	14.44403767	27.88304808	27.1830082	35.83603143	34.92666156	35.91746912	32.29743109	31.76825241	26.91005116	33.17243939	34.02731185	30.62129022	31.67244148	30.37754701	32.44304174
K550	Aged	9	4	24.13267503	21.58824591	24.43786949	24.98027532	27.48599426	28.30679296	25.37720909	26.31430328	38.23128048	29.93571292	41.13614081	29.74980693	28.39279506	28.67055192	47.81201294	29.16822773	28.64381688	24.72161311	25.04988349	26.52917967	27.47208861	38.74032981	26.58381903	26.43469639	24.69285177	39.84838084	26.42114059	25.9295769	35.909891	30.80169585	28.98623916	21.4197692	28.77235617	28.80832228	27.19976403	28.99155669	29.864183	29.60397913	35.22387423	25.40226518	29.39151338	29.84943201	29.70745067	22.41242892	22.36736062	39.16314132
K551	Aged	9	4	27.08786247	28.29408206	38.99403251	39.08550858	29.47705153	30.65203381	29.10675308	30.64281189	30.827423	32.33017536	38.33084519	32.0707632	37.97392271	33.34182213	32.77402133	26.89710655	27.94463917	28.26354359	28.21899119	28.1158385	28.39818178	35.78830388	35.35625815	30.85130737	30.26964181	32.89764884	38.16847349	37.14450033	30.06627782	29.35114897	35.31134471	11.48408949	24.98353313	25.09456699	29.46184381	29.06200304	30.78261262	29.14348573	28.94943894	28.95285797	31.22247028	36.14291909	35.62097435	32.18524303	42.61636669	36.33677161
ag12	Aged	12	5	27.42115638	28.6811187	33.02466208	42.84080451	31.87561739	31.81549403	26.33419039	30.59461813	37.6217284	34.44514496	39.78511639	31.39635462	39.62434247	34.56227969	31.82753694	28.31539173	30.42358843	28.73513747	29.61710838	27.44891144	27.92301103	31.94843987	30.8164176	33.65264066	30.49093435	33.41066249	39.87675894	33.20541786	34.27863708	35.26774626	33.80997157	13.33077815	25.74359135	26.39169618	36.22875951	30.06819826	31.96120734	26.98989266	28.82710786	28.6898561	34.01639603	31.4001353	32.69368072	33.82605247	33.30063762	32.54648413
ag15	Aged	10	5	29.12092824	30.23118637	35.24713965	34.42946901	32.2549975	34.23927507	30.28657663	31.90073066	34.70219718	33.66908409	41.22088409	33.72146478	41.05227956	34.70846729	33.33543804	30.37162872	29.74772968	31.13393357	31.45396589	29.73649775	29.8900335	39.1499975	31.81291132	31.94187426	32.38960988	38.54986991	31.35880531	34.70093993	29.6409979	30.15577264	38.21688007	14.21484911	26.78204334	27.12376456	32.41616917	32.52985752	32.47004129	30.88719613	31.69745945	30.47529487	40.90066378	33.33503026	34.25657349	33.49128657	45.57137366	34.69412151
Ex1	Exercised	3	2	18.64056414	26.17171288	26.2472088	20.84568254	29.9346368	25.16022172	28.47054407	25.10749181	27.93293367	39.1061678	29.3103347	37.59049357	31.42211804	27.50150948	44.91043503	30.57932185	28.29726105	25.53777609	24.73143809	27.39737687	26.14963495	27.2823774	27.20125385	26.03670341	30.29113308	39.55786745	27.26978611	27.58881736	31.55827369	28.03064197	36.8029334	23.00592961	31.59503578	26.451046	29.67253729	35.93591331	30.94931007	34.82779273	29.42080995	26.19014177	40.88490808	29.81287597	29.68054148	24.22421635	22.28589622	31.8420534
ex2	Exercised	3	2	31.25312261	32.36752535	41.50596724	35.47101204	35.68169373	35.54436491	30.20048494	30.77158096	38.33736909	34.79201704	36.50594329	32.9787488	35.66361564	36.32415332	33.00612653	31.3525146	29.47497489	33.58959876	31.87017864	31.5014387	28.86335666	35.94958706	32.99928899	30.91056636	30.50300062	39.96877725	36.05175251	39.80390982	29.95710797	32.4081046	37.20810554	16.00821022	29.50545	28.37010194	30.62893477	35.14013732	33.96799449	32.098103	32.31728635	33.33094936	35.91624606	38.90349625	34.25073304	33.90860917	32.23702084	32.88926912
Ex3	Exercised	8	4	28.67168842	27.13073998	27.66662624	24.85063164	31.31784032	39.55586202	27.68597442	26.36593559	27.86046915	33.26564636	41.44124849	30.26257634	41.35170739	30.47379961	33.10894319	29.37216514	33.90774097	26.83956136	24.81408679	25.79184998	27.4898981	29.0191568	27.98038465	27.13205602	29.55262595	40.15730227	28.40316363	27.88648451	36.20618688	30.3518427	31.3979065	21.22123609	31.29206245	30.32877739	26.39247906	30.16272724	28.30285265	35.0777686	31.00033645	26.33611972	41.70469858	30.24055268	38.39270255	21.41641053	24.63070398	39.47907993
ex4	Exercised	8	4	29.93681769	30.0889527	40.84031055	40.87459147	32.41667853	31.26664865	29.68394441	30.26417495	30.06088477	34.80187853	32.52532405	34.04987319	32.35962121	35.11930914	33.59457989	28.56568537	28.83669348	31.30978405	29.9638868	29.0678338	28.57627662	31.73930154	30.48082249	29.73374386	32.58887831	33.077853	33.01883372	31.64234306	29.29261636	31.00367073	32.37847454	13.88453527	27.90157533	26.27423043	30.60549753	31.77418746	30.39019269	27.62298865	31.98364347	28.93340267	32.67808103	32.50727472	32.83414135	29.60151216	30.82462718	33.41647421
K556	Exercised	7	4	24.49000161	25.26108306	22.75213737	24.44441475	26.46229029	27.5385244	23.20164177	23.68966089	35.77835815	27.85021337	24.49082181	27.16796798	38.51694532	24.49732154	13.12248106	31.1797922	31.42445464	24.05468473	24.75749558	25.37185205	25.7089497	27.46733652	24.38443725	24.70917834	27.20683331	37.51430787	27.2628216	37.66224719	27.12801034	26.49595859	27.97916928	18.01763364	30.85667203	29.2889259	26.07292875	34.31025601	35.33301391	32.40169375	32.6766408	25.40226518	38.88502495	27.60048818	28.21962926	22.09685874	22.00410798	28.43830641
K557	Exercised	2	2	26.63088417	23.47530882	24.61141451	25.96236498	29.12741659	30.24127862	22.83975613	27.18038479	29.73625834	38.82812482	28.15976784	37.36101671	41.17845925	28.96903836	44.62636503	27.62788714	33.55103413	25.87502521	25.43755264	26.56843765	28.83152415	29.07151903	25.89781959	26.47651793	25.56556574	39.29248821	26.33224023	29.35077244	28.0134964	29.72405111	28.96116426	20.76318228	32.22191152	29.72623481	26.74596101	29.42927432	30.3112916	30.23850187	35.10102564	25.7556265	30.30646636	30.48307293	30.245926	20.00494401	21.22744326	38.6578303
K552	Young	5	3	23.70534777	25.68790472	26.18983313	24.46372511	36.91562308	28.71278114	26.00931748	25.72502027	27.79024502	39.47987947	30.47459551	29.10596921	27.87132785	29.14130545	47.10453586	27.75561795	28.21966579	27.06332078	24.53979815	27.96625611	27.97480973	28.42921516	26.78637806	26.7660748	28.68379888	39.23641821	27.3945766	29.49152848	27.69845925	30.1021073	29.32423236	20.83547503	29.41994176	28.2103967	26.41537395	30.04157551	35.96199838	34.51611196	29.0298393	26.3774928	39.70971364	37.55654038	30.17032908	23.38900394	22.70979758	38.43267361
K563	Young	2	2	27.62474432	28.50465182	38.78829841	40.81471452	30.34702104	32.02605323	29.98848238	29.44420212	35.72794998	36.72037965	34.77096152	35.62143401	39.07116128	33.58127197	29.15342713	28.00201267	29.24110264	28.7416427	30.66745605	27.65743623	26.587332	36.06773792	28.68447214	30.32713894	31.12939161	33.68528156	31.57045526	37.14403531	31.20657255	31.47672957	34.55760445	12.73971024	26.095246	26.57045392	31.03062171	29.69453298	32.31105099	27.80737196	28.813764	28.55128136	32.43462088	31.82346685	31.40496427	30.47006832	40.77965296	32.35678655
young2	Young	5	3	29.56661575	30.30383726	40.24247582	33.84995395	31.55531226	31.73048498	31.9101421	30.98590747	29.84401417	33.33282148	39.16666949	35.1180547	33.77197816	34.3140975	34.74960346	31.15794556	30.02333023	31.16266689	28.6336649	29.11258354	28.12862391	37.28841836	33.91205229	30.07147336	32.49035087	33.90515583	34.29370417	33.65179495	31.73979424	30.68259729	36.2318812	14.53922463	29.07483308	26.99443718	32.59820571	33.58418758	31.84816864	31.36480102	31.59639037	32.14190928	38.25854366	36.10945097	34.59662913	33.25968462	35.00002665	33.88395361
young4	Young	6	3	28.48840187	31.05997097	34.03603889	42.18164826	30.17295501	35.36649512	29.31722501	31.34872728	38.4084872	32.04503	32.72315861	33.67481259	40.4772626	35.77444356	33.31027464	28.75315903	31.56532315	29.28158166	31.81778348	29.42121016	26.89811048	32.77354581	31.20480689	31.97091366	32.41801734	35.47581394	39.45786814	40.00581538	33.52355589	30.79040257	34.7912964	15.69475035	26.39065442	29.05874055	32.28994487	29.34785252	32.63988681	28.3701851	31.33878115	31.15856765	39.67556847	31.76818273	35.36564287	34.58002475	35.62092975	33.85621751
Y11	Young	11	5	25.11598633	27.72811413	23.88219755	24.59532053	29.42590581	31.04890281	27.06418257	26.38166869	30.97841774	33.19150817	28.45740437	31.18797211	28.87514939	27.75411448	51.33331476	29.20940781	29.71215816	24.99552958	27.8245125	29.0931141	29.98693116	30.2226228	25.98558937	27.64106487	27.29373936	40.43881884	30.07207324	30.05413922	30.48162904	30.18503966	30.88876343	22.74412458	30.38723515	29.80471769	27.87554651	29.32397569	30.89553624	32.54091679	31.1035936	26.6918651	30.42460416	32.08022214	32.79865113	20.18434204	23.76675691	40.14973116
Y13	Young	10	5	27.35130274	27.90034387	25.45813618	25.27534144	28.47203581	27.97126455	26.64704418	27.35388779	28.69787826	29.21170884	30.06150345	28.84092695	42.28189206	31.31482665	30.94433772	29.29880942	29.1192996	25.7706864	24.63767538	27.31614974	27.55479992	29.07207809	27.93525099	27.39257366	27.39194671	39.85841554	29.21070714	30.97281707	36.81942107	37.8920228	31.06945671	22.06097884	31.51385759	30.57635734	26.74518053	31.69403833	38.60485058	32.33025174	36.32961305	24.92768155	42.14781373	38.71825289	31.67896676	22.06740023	22.82439647	39.58992047
y15	Young	11	5	25.63988861	29.40448361	42.07620708	33.63436764	30.8892291	33.06684145	28.99344762	28.34574768	32.31148671	31.98761887	32.84392223	32.07633967	32.62348425	34.95907459	30.16884573	25.77241264	30.19830218	29.03891514	29.28514618	27.9901707	28.77571042	33.80209523	30.36149656	31.62648157	31.77854189	37.43127445	31.81607373	39.94594946	29.25374086	32.46786758	29.84475777	14.37558928	25.27334894	26.5301956	30.18417533	30.617778	30.13708564	28.25388298	30.80666068	30.71972994	34.11616803	32.97104012	32.08718502	34.71527439	32.73923139	31.82381942
Y18	Young	12	5	25.88437635	26.47657801	22.98310435	25.5996591	26.07652139	29.77500859	23.21608092	23.84800678	30.96740064	42.31519813	42.62694624	29.21382198	31.51286651	27.62881083	31.09512783	29.25907537	29.86630139	24.29369841	25.73315064	24.82431464	27.80673383	30.8724675	25.48734251	25.28039838	29.19241488	40.04836571	28.59392648	27.35151721	36.98943635	29.91188077	29.06175352	21.34769432	30.54398262	30.17075188	27.57858596	29.28962696	31.1931561	29.86547063	29.99504402	25.9691875	29.10761381	38.88109058	30.57094576	20.4772622	22.36324135	39.77313124
[truncated: 63 more columns]
