# Supplementary material for: Extracellular vesicle‐encapsulated miR‐30c‐5p reduces aging‐related liver fibrosis
Source: Aging Cell. 2024 Sep 13;23(12):e14310. doi: 10.1111/acel.14310 (PMC11634720; doi:10.1111/acel.14310)
Supplement: Supplementary file 7 — Table S3. [file ACEL-23-e14310-s007.csv]

	Mouse Homologue	p_YoungvsAged	FDR_YoungvsAged	FC_YoungvsAged	p_ExercisedvsAged	FDR_ExercisedvsAged	FC_ExercisedvsAged	p_ExercisedvsYoung	FDR_ExercisedvsYoung	FC_ExercisedvsYoung
hsa-let-7a-5p	mmu-let-7a-5p	0.927	0.989384615384615	0.855	0.889	0.982	0.896	0.96	0.992101851851852	1.048
hsa-let-7d-5p	mmu-let-7d-5p	0.957	0.990168224299065	1.512	0.655	0.948873684210526	1.524	0.713	0.992101851851852	1.008
hsa-let-7f-5p	mmu-let-7f-5p	0.24	0.989384615384615	0.462	0.014	0.290666666666667	0.161	0.166	0.992101851851852	0.348
hsa-let-7i-5p	mmu-let-7i-5p	0.498	0.989384615384615	6.825	0.158	0.748782608695652	31.018	0.453	0.992101851851852	4.545
hsa-miR-103a-3p	mmu-miR-103-3p	0.877	0.989384615384615	0.856	0.197	0.763	0.066	0.284	0.992101851851852	0.077
hsa-miR-106b-3p	mmu-miR-106b-3p	0.285	0.989384615384615	3.712	0.332	0.818711111111111	4.332	0.983	0.992101851851852	1.167
hsa-miR-106b-5p	mmu-miR-106b-5p	0.336	0.989384615384615	0.147	0.027	0.420428571428571	0.006	0.186	0.992101851851852	0.039
hsa-miR-10a-5p	mmu-miR-10a-5p	0.687	0.989384615384615	0.396	0.963	0.982	0.85	0.762	0.992101851851852	2.148
hsa-miR-122-5p	mmu-miR-122-5p	0.222	0.989384615384615	0.359	0.009	0.290666666666667	0.063	0.13	0.992101851851852	0.176
hsa-miR-125a-5p	mmu-miR-125a-5p	0.534	0.989384615384615	0.6	0.5	0.939655172413793	0.474	0.926	0.992101851851852	0.789
hsa-miR-125b-5p	mmu-miR-125b-5p	0.769	0.989384615384615	0.618	0.742	0.948873684210526	0.359	0.958	0.992101851851852	0.58
hsa-miR-126-3p	mmu-miR-126a-3p	0.972	0.990168224299065	0.953	0.145	0.748782608695652	7.197	0.185	0.992101851851852	7.554
hsa-miR-126-5p	mmu-miR-126a-5p	0.674	0.989384615384615	0.653	0.919	0.982	1.106	0.65	0.992101851851852	1.693
hsa-miR-127-3p	mmu-miR-127-3p	0.391	0.989384615384615	0.643	0.735	0.948873684210526	0.795	0.669	0.992101851851852	1.236
hsa-miR-128-3p	mmu-miR-128-3p	0.745	0.989384615384615	0.606	0.681	0.948873684210526	0.408	0.919	0.992101851851852	0.672
hsa-miR-130a-3p	mmu-miR-130a-3p	0.665	0.989384615384615	1.839	0.536	0.948873684210526	1.96	0.839	0.992101851851852	1.066
hsa-miR-130b-3p	mmu-miR-130b-3p	0.782	0.989384615384615	1.108	0.271	0.808894736842105	4.008	0.429	0.992101851851852	3.617
hsa-miR-132-3p	mmu-miR-132-3p	0.59	0.989384615384615	2.089	0.617	0.948873684210526	0.458	0.359	0.992101851851852	0.219
hsa-miR-133a-3p	mmu-miR-133a-3p	0.447	0.989384615384615	0.279	0.203	0.763	0.113	0.587	0.992101851851852	0.404
hsa-miR-134-5p	mmu-miR-134-5p	0.624	0.989384615384615	0.67	0.257	0.800371428571429	0.341	0.521	0.992101851851852	0.509
hsa-miR-135a-5p	mmu-miR-135a-5p	0.812	0.989384615384615	0.71	0.826	0.948873684210526	1.385	0.684	0.992101851851852	1.95
hsa-miR-140-3p	mmu-miR-140-3p	0.206	0.989384615384615	0.078	0.07	0.545	0.012	0.522	0.992101851851852	0.157
hsa-miR-141-3p	mmu-miR-141-3p	0.157	0.989384615384615	0.234	0.08	0.570647058823529	0.132	0.66	0.992101851851852	0.564
hsa-miR-142-5p	mmu-miR-142a-5p	0.756	0.989384615384615	0.711	0.708	0.948873684210526	1.696	0.541	0.992101851851852	2.386
hsa-miR-143-3p	mmu-miR-143-3p	0.419	0.989384615384615	2.12	0.205	0.763	4.2	0.619	0.992101851851852	1.982
hsa-miR-144-3p	mmu-miR-144-3p	0.587	0.989384615384615	4.525	0.153	0.748782608695652	69.475	0.377	0.992101851851852	15.354
hsa-miR-145-5p	mmu-miR-145a-5p	0.479	0.989384615384615	0.515	0.474	0.906421052631579	0.499	0.955	0.992101851851852	0.969
hsa-miR-146a-5p	mmu-miR-146a-5p	0.908	0.989384615384615	0.812	0.961	0.982	1.137	0.885	0.992101851851852	1.4
hsa-miR-148a-3p	mmu-miR-148a-3p	0.918	0.989384615384615	0.951	0.401	0.872	2.151	0.387	0.992101851851852	2.262
hsa-miR-148b-3p	mmu-miR-148b-3p	0.829	0.989384615384615	1.415	0.843	0.95715625	1.691	0.998	0.998	1.195
hsa-miR-149-5p	mmu-miR-149-5p	0.6	0.989384615384615	0.397	0.465	0.905089285714286	0.298	0.818	0.992101851851852	0.751
hsa-miR-151a-5p	mmu-miR-151-5p	0.902	0.989384615384615	0.951	0.654	0.948873684210526	2.485	0.757	0.992101851851852	2.614
hsa-miR-152-3p	mmu-miR-152-3p	0.508	0.989384615384615	0.26	0.417	0.872	0.242	0.853	0.992101851851852	0.93
hsa-miR-154-5p	mmu-miR-154-5p	0.915	0.989384615384615	0.925	0.035	0.423888888888889	0.182	0.059	0.992101851851852	0.197
hsa-miR-15a-5p	mmu-miR-15a-5p	0.873	0.989384615384615	1.084	0.185	0.763	0.496	0.174	0.992101851851852	0.457
hsa-miR-15b-3p	mmu-miR-15b-3p	0.447	0.989384615384615	0.268	0.896	0.982	0.77	0.594	0.992101851851852	2.868
hsa-miR-15b-5p	mmu-miR-15b-5p	0.89	0.989384615384615	1.376	0.916	0.982	1.152	0.983	0.992101851851852	0.837
hsa-miR-16-5p	mmu-miR-16-5p	0.875	0.989384615384615	0.979	0.431	0.872	0.579	0.55	0.992101851851852	0.591
hsa-miR-181a-5p	mmu-miR-181a-5p	0.422	0.989384615384615	0.381	0.635	0.948873684210526	1.885	0.264	0.992101851851852	4.942
hsa-miR-181c-5p	mmu-miR-181c-5p	0.922	0.989384615384615	0.951	0.816	0.948873684210526	0.76	0.895	0.992101851851852	0.799
hsa-miR-185-5p	mmu-miR-185-5p	0.838	0.989384615384615	1.345	0.662	0.948873684210526	0.549	0.563	0.992101851851852	0.408
hsa-miR-186-5p	mmu-miR-186-5p	0.938	0.989384615384615	0.93	0.676	0.948873684210526	0.61	0.749	0.992101851851852	0.656
hsa-miR-188-5p	mmu-miR-188-5p	0.994	1	0.954	0.974	0.982	1.1	0.981	0.992101851851852	1.154
hsa-miR-191-5p	mmu-miR-191-5p	0.627	0.989384615384615	1.857	0.335	0.818711111111111	3.834	0.629	0.992101851851852	2.064
hsa-miR-192-5p	mmu-miR-192-5p	0.707	0.989384615384615	0.786	0.056	0.469538461538462	0.349	0.136	0.992101851851852	0.444
hsa-miR-194-5p	mmu-miR-194-5p	0.676	0.989384615384615	2.52	0.158	0.748782608695652	67.435	0.333	0.992101851851852	26.761
hsa-miR-195-5p	mmu-miR-195a-5p	0.934	0.989384615384615	0.959	0.764	0.948873684210526	1.274	0.727	0.992101851851852	1.329
hsa-miR-196b-5p	mmu-miR-196b-5p	0.468	0.989384615384615	1.541	0.016	0.290666666666667	4.681	0.088	0.992101851851852	3.038
hsa-miR-199a-3p	mmu-miR-199a-3p	0.944	0.989384615384615	0.981	0.967	0.982	1.025	0.922	0.992101851851852	1.045
hsa-miR-199a-5p	mmu-miR-199a-5p	0.237	0.989384615384615	0.452	0.215	0.763	0.478	0.891	0.992101851851852	1.059
hsa-miR-199b-3p	mmu-miR-199a-3p	0.83	0.989384615384615	1.541	0.234	0.763	0.105	0.201	0.992101851851852	0.068
hsa-miR-19a-3p	mmu-miR-19a-3p	0.291	0.989384615384615	3.625	0.302	0.818711111111111	0.252	0.071	0.992101851851852	0.07
hsa-miR-19b-3p	mmu-miR-19b-3p	0.289	0.989384615384615	0.48	0.011	0.290666666666667	0.122	0.115	0.992101851851852	0.254
hsa-miR-204-5p	mmu-miR-204-5p	0.298	0.989384615384615	5.702	0.055	0.469538461538462	20.247	0.345	0.992101851851852	3.551
hsa-miR-21-5p	mmu-miR-21a-5p	0.08	0.989384615384615	0.15	0.709	0.948873684210526	1.583	0.068	0.992101851851852	10.536
hsa-miR-223-3p	mmu-miR-223-3p	0.336	0.989384615384615	0.321	0.392	0.872	0.333	0.972	0.992101851851852	1.037
hsa-miR-22-3p	mmu-miR-22-3p	0.777	0.989384615384615	1.474	0.827	0.948873684210526	1.172	0.967	0.992101851851852	0.795
hsa-miR-22-5p	mmu-miR-22-5p	0.296	0.989384615384615	5.759	0.011	0.290666666666667	55.949	0.11	0.992101851851852	9.714
hsa-miR-24-3p	mmu-miR-24-3p	0.858	0.989384615384615	1.608	0.787	0.948873684210526	1.717	0.923	0.992101851851852	1.067
hsa-miR-25-3p	mmu-miR-25-3p	0.884	0.989384615384615	0.845	0.822	0.948873684210526	0.722	0.934	0.992101851851852	0.855
hsa-miR-26a-5p	mmu-miR-26a-5p	0.488	0.989384615384615	0.531	0.981	0.982	1.038	0.537	0.992101851851852	1.955
hsa-miR-26b-5p	mmu-miR-26b-5p	0.266	0.989384615384615	3.946	0.524	0.948873684210526	2.38	0.708	0.992101851851852	0.603
hsa-miR-27a-3p	mmu-miR-27a-3p	0.424	0.989384615384615	2.249	0.797	0.948873684210526	0.782	0.358	0.992101851851852	0.348
hsa-miR-27a-5p	mmu-miR-27a-5p	0.651	0.989384615384615	2.287	0.604	0.948873684210526	2.227	0.926	0.992101851851852	0.974
hsa-miR-27b-3p	mmu-miR-27b-3p	0.499	0.989384615384615	2.959	0.034	0.423888888888889	78.623	0.145	0.992101851851852	26.571
hsa-miR-28-5p	mmu-miR-28a-5p	0.598	0.989384615384615	1.834	0.432	0.872	4.26	0.78	0.992101851851852	2.323
hsa-miR-29a-3p	mmu-miR-29a-3p	0.583	0.989384615384615	0.556	0.203	0.763	0.33	0.468	0.992101851851852	0.592
hsa-miR-29b-3p	mmu-miR-29b-3p	0.322	0.989384615384615	1.973	0.509	0.94035593220339	2.463	0.806	0.992101851851852	1.248
hsa-miR-29c-3p	mmu-miR-29c-3p	0.891	0.989384615384615	0.762	0.61	0.948873684210526	0.603	0.722	0.992101851851852	0.791
hsa-miR-301a-3p	mmu-miR-301a-3p	0.83	0.989384615384615	1.399	0.304	0.818711111111111	3.51	0.439	0.992101851851852	2.51
hsa-miR-30b-5p	mmu-miR-30b-5p	0.684	0.989384615384615	2.463	0.338	0.818711111111111	14.53	0.585	0.992101851851852	5.899
hsa-miR-30c-5p	mmu-miR-30c-5p	0.332	0.989384615384615	8.266	0.085	0.570647058823529	111.893	0.417	0.992101851851852	13.537
hsa-miR-30d-5p	mmu-miR-30d-5p	0.586	0.989384615384615	0.688	0.802	0.948873684210526	0.424	0.813	0.992101851851852	0.616
hsa-miR-30e-3p	mmu-miR-30e-3p	0.454	0.989384615384615	3.318	0.424	0.872	0.256	0.174	0.992101851851852	0.077
hsa-miR-30e-5p	mmu-miR-30e-5p	0.674	0.989384615384615	0.58	0.667	0.948873684210526	1.874	0.45	0.992101851851852	3.23
hsa-miR-32-5p	mmu-miR-32-5p	0.556	0.989384615384615	2.888	0.316	0.818711111111111	27.624	0.667	0.992101851851852	9.564
hsa-miR-328-3p	mmu-miR-328-3p	0.56	0.989384615384615	0.273	0.238	0.763	0.066	0.544	0.992101851851852	0.243
hsa-miR-335-5p	mmu-miR-335-5p	0.485	0.989384615384615	2.134	0.718	0.948873684210526	0.67	0.354	0.992101851851852	0.314
hsa-miR-339-5p	mmu-miR-339-5p	0.475	0.989384615384615	0.599	0.089	0.570647058823529	0.225	0.315	0.992101851851852	0.375
hsa-miR-340-5p	mmu-miR-340-5p	0.835	0.989384615384615	1.369	0.811	0.948873684210526	1.348	0.966	0.992101851851852	0.985
hsa-miR-361-5p	mmu-miR-361-5p	0.474	0.989384615384615	0.505	0.78	0.948873684210526	1.338	0.385	0.992101851851852	2.651
hsa-miR-363-3p	mmu-miR-363-3p	0.515	0.989384615384615	0.483	0.574	0.948873684210526	0.401	0.969	0.992101851851852	0.83
hsa-miR-365a-3p	mmu-miR-365-3p	0.739	0.989384615384615	0.657	0.282	0.808894736842105	0.292	0.472	0.992101851851852	0.445
hsa-miR-369-3p	mmu-miR-369-3p	0.919	0.989384615384615	1.058	0.28	0.808894736842105	4.576	0.359	0.992101851851852	4.325
hsa-miR-374b-5p	mmu-miR-374b-5p	0.199	0.989384615384615	0.42	0.202	0.763	0.32	0.936	0.992101851851852	0.762
hsa-miR-375-3p	mmu-miR-375-3p	0.082	0.989384615384615	7.862	0.461	0.905089285714286	0.408	0.035	0.992101851851852	0.052
hsa-miR-377-3p	mmu-miR-377-3p	0.963	0.990168224299065	0.953	0.367	0.869630434782609	0.433	0.382	0.992101851851852	0.455
hsa-miR-379-5p	mmu-miR-379-5p	0.418	0.989384615384615	0.467	0.685	0.948873684210526	0.576	0.746	0.992101851851852	1.235
hsa-miR-382-5p	mmu-miR-382-5p	0.4	0.989384615384615	0.428	0.915	0.982	1.013	0.412	0.992101851851852	2.368
hsa-miR-409-3p	mmu-miR-409-3p	0.378	0.989384615384615	0.516	0.096	0.581333333333333	0.321	0.41	0.992101851851852	0.621
hsa-miR-421	mmu-miR-421-3p	0.875	0.989384615384615	1.197	0.223	0.763	0.389	0.208	0.992101851851852	0.325
hsa-miR-423-3p	mmu-miR-423-3p	0.793	0.989384615384615	1.625	0.111	0.63678947368421	289.806	0.203	0.992101851851852	178.346
hsa-miR-423-5p	mmu-miR-423-5p	0.84	0.989384615384615	0.953	0.597	0.948873684210526	1.505	0.508	0.992101851851852	1.579
hsa-miR-425-5p	mmu-miR-425-5p	0.575	0.989384615384615	1.614	0.853	0.958525773195876	0.86	0.515	0.992101851851852	0.533
hsa-miR-450a-5p	mmu-miR-450a-5p	0.141	0.989384615384615	32.581	0.663	0.948873684210526	6.198	0.377	0.992101851851852	0.19
hsa-miR-451a	mmu-miR-451a	0.938	0.989384615384615	0.637	0.642	0.948873684210526	3.413	0.62	0.992101851851852	5.36
hsa-miR-484	mmu-miR-484	0.398	0.989384615384615	2.992	0.055	0.469538461538462	14.014	0.266	0.992101851851852	4.684
hsa-miR-486-5p	mmu-miR-486a-5p	0.833	0.989384615384615	1.339	0.316	0.818711111111111	0.184	0.27	0.992101851851852	0.137
hsa-miR-487b-3p	mmu-miR-487b-3p	1	1	0.912	0.598	0.948873684210526	0.488	0.626	0.992101851851852	0.535
hsa-miR-495-3p	mmu-miR-495-3p	0.528	0.989384615384615	2.472	0.645	0.948873684210526	2.397	0.908	0.992101851851852	0.97
hsa-miR-499a-5p	mmu-miR-499-5p	0.374	0.989384615384615	0.452	0.008	0.290666666666667	0.07	0.065	0.992101851851852	0.156
hsa-miR-532-3p	mmu-miR-532-3p	0.863	0.989384615384615	1.557	0.75	0.948873684210526	1.405	0.883	0.992101851851852	0.902
hsa-miR-532-5p	mmu-miR-532-5p	0.271	0.989384615384615	0.273	0.951	0.982	1.132	0.316	0.992101851851852	4.145
hsa-miR-590-5p	mmu-miR-590-5p	0.894	0.989384615384615	1.432	0.055	0.469538461538462	7	0.092	0.992101851851852	4.888
hsa-miR-874-3p	mmu-miR-874-3p	0.255	0.989384615384615	16.842	0.423	0.872	25.127	0.807	0.992101851851852	1.492
hsa-miR-92b-3p	mmu-miR-92b-3p	0.299	0.989384615384615	7.643	0.982	0.982	1.608	0.382	0.992101851851852	0.21
hsa-miR-93-3p	mmu-miR-93-3p	0.363	0.989384615384615	7.189	0.815	0.948873684210526	1.524	0.569	0.992101851851852	0.212
hsa-miR-99a-5p	mmu-miR-99a-5p	0.555	0.989384615384615	1.875	0.234	0.763	4.394	0.541	0.992101851851852	2.344
hsa-miR-99b-5p	mmu-miR-99b-5p	0.517	0.989384615384615	1.17	0.41	0.872	1.503	0.834	0.992101851851852	1.284
