# Supplementary material for: Extracellular vesicle‐encapsulated miR‐30c‐5p reduces aging‐related liver fibrosis
Source: Aging Cell. 2024 Sep 13;23(12):e14310. doi: 10.1111/acel.14310 (PMC11634720; doi:10.1111/acel.14310)
Supplement: Supplementary file 8 — Table S4. [file ACEL-23-e14310-s003.csv]

� 2000-2024 QIAGEN. All rights reserved.
Ingenuity Canonical Pathways	-log(p-value)	Ratio	Molecules
Pulmonary Fibrosis Idiopathic Signaling Pathway	17.4	0.0912	ACTC1,ACVR1,CCN2,COL13A1,COL1A1,COL1A2,COL25A1,COL4A1,COL4A2,COL4A5,COL5A1,COL5A2,COL8A1,EDNRA,F2,FOXG1,FOXO3,GNA13,ITGA2,JUN,PDGFA,PDGFB,RAP1B,RASD1,SNAI1,TGFBR1,TGFBR2,VIM,WNT5A
Collagen biosynthesis and modifying enzymes	16.8	0.246	ADAMTS14,ADAMTS2,COL13A1,COL1A1,COL1A2,COL25A1,COL4A1,COL4A2,COL4A5,COL5A1,COL5A2,COL8A1,CRTAP,P3H1,P4HA2,PLOD2
Extracellular matrix organization	13.4	0.155	COL1A1,COL1A2,COL4A1,COL4A2,COL4A5,COL5A1,COL5A2,ITGA2,ITGA8,LAMC1,NID1,NID2,PDGFA,PDGFB,SPARC,VCAN
Wound Healing Signaling Pathway	12.4	0.0879	ACVR1,COL13A1,COL1A1,COL1A2,COL25A1,COL4A1,COL4A2,COL4A5,COL5A1,COL5A2,COL8A1,F2,JUN,LAMC1,PDGFA,PDGFB,RAP1B,RASD1,TGFBR1,TGFBR2,VIM
Hepatic Fibrosis / Hepatic Stellate Cell Activation	11.4	0.0963	CCN2,COL13A1,COL1A1,COL1A2,COL25A1,COL4A1,COL4A2,COL4A5,COL5A1,COL5A2,COL8A1,EDNRA,MET,MYO10,PDGFA,PDGFB,TGFBR1,TGFBR2
Collagen chain trimerization	10.5	0.238	COL13A1,COL1A1,COL1A2,COL25A1,COL4A1,COL4A2,COL4A5,COL5A1,COL5A2,COL8A1
Assembly of collagen fibrils and other multimeric structures	9.05	0.172	COL1A1,COL1A2,COL4A1,COL4A2,COL4A5,COL5A1,COL5A2,COL8A1,LOXL2,PLEC
Collagen degradation	8.97	0.169	COL13A1,COL1A1,COL1A2,COL25A1,COL4A1,COL4A2,COL4A5,COL5A1,COL5A2,COL8A1
Integrin cell surface interactions	8.63	0.133	COL13A1,COL1A1,COL1A2,COL4A1,COL4A2,COL4A5,COL5A1,COL5A2,COL8A1,ITGA2,ITGA8
GP6 Signaling Pathway	7.78	0.0968	COL13A1,COL1A1,COL1A2,COL25A1,COL4A1,COL4A2,COL4A5,COL5A1,COL5A2,COL8A1,LAMC1,RAP1B
Role of Osteoclasts in Rheumatoid Arthritis Signaling Pathway	7.27	0.057	COL13A1,COL1A1,COL1A2,COL25A1,COL4A1,COL4A2,COL4A5,COL5A1,COL5A2,COL8A1,FOXG1,FOXO3,JUN,PPP3CA,PPP3R1,RAP1B,RASD1
Signaling by MET	6.63	0.115	COL1A1,COL1A2,COL5A1,COL5A2,DOCK7,ITGA2,LAMC1,MET,RAP1B
Signaling by PDGF	6.56	0.138	COL4A1,COL4A2,COL4A5,COL5A1,COL5A2,PDGFA,PDGFB,RASA1
Microautophagy Signaling Pathway	5.86	0.0719	COL13A1,COL1A1,COL1A2,COL25A1,COL4A1,COL4A2,COL4A5,COL5A1,COL5A2,COL8A1,SEC23A
Role of Tissue Factor in Cancer	5.52	0.06	ACVR1,CCN2,F2,GNA13,JUN,MET,PTPA,RAP1B,RASD1,SNAI1,TGFBR1,TGFBR2
Ephrin Receptor Signaling	5.52	0.06	GNA13,GNAI2,ITGA2,ITGA8,MAP4K4,PDGFA,PDGFB,PTPN13,RAP1B,RASA1,RASD1,WIPF1
Hepatic Fibrosis Signaling Pathway	5.46	0.0423	ACVR1,CCN2,COL1A1,COL1A2,EDNRA,GNAI2,ITGA2,ITGA8,JUN,PDGFA,PDGFB,RAP1B,RASD1,SNAI1,TGFBR1,TGFBR2,WNT5A
Axonal Guidance Signaling	5.45	0.0385	ADAMTS14,ADAMTS15,ADAMTS2,BMP5,GNA13,GNAI2,ITGA2,ITGA8,MET,PDGFA,PDGFB,PFN2,PPP3CA,PPP3R1,RAP1B,RASA1,RASD1,WIPF1,WNT5A
Senescence Pathway	5.34	0.0493	ACVR1,CCNE2,E2F7,FOXO3,JUN,PPP3CA,PPP3R1,PTPA,RAP1B,RASD1,RNF2,SMAD1,TGFBR1,TGFBR2
Platelet Aggregation (Plug Formation)	4.98	0.308	ADRA2A,COL1A1,COL1A2,F2
Syndecan interactions	4.94	0.185	COL1A1,COL1A2,COL5A1,COL5A2,ITGA2
TGF-? Signaling	4.91	0.0842	ACVR1,JUN,RAP1B,RASD1,RUNX2,SMAD1,TGFBR1,TGFBR2
IGF-1 Signaling	4.69	0.0784	CCN2,FOXO3,JUN,RAP1B,RASA1,RASD1,SOCS1,SOCS3
Transport of inorganic cations/anions and amino acids/oligopeptides	4.66	0.0777	SLC12A4,SLC38A1,SLC38A2,SLC4A10,SLC4A7,SLC7A1,SLC7A10,SLC7A11
Cardiac Hypertrophy Signaling (Enhanced)	4.52	0.0344	ACVR1,ADRA2A,ATP2A2,EDNRA,GNA13,GNAI2,ITGA2,ITGA8,JUN,MAP3K2,PDE7A,PPP3CA,PPP3R1,RAP1B,RASD1,TGFBR1,TGFBR2,WNT5A
Binding and Uptake of Ligands by Scavenger Receptors	4.36	0.143	COL1A1,COL1A2,COL4A1,COL4A2,SPARC
Neutrophil Extracellular Trap Signaling Pathway	4.31	0.0399	COL13A1,COL1A1,COL1A2,COL25A1,COL4A1,COL4A2,COL4A5,COL5A1,COL5A2,COL8A1,ITGA2,PPID,PPP3CA,PPP3R1
Regulation of the Epithelial Mesenchymal Transition by Growth Factors Pathway	4.24	0.0532	JUN,MET,PDGFA,PDGFB,RAP1B,RASD1,SNAI1,TGFBR1,TGFBR2,VIM
BMP signaling pathway	4.24	0.0805	ACVR1,BMP5,JUN,RAP1B,RASD1,RUNX2,SMAD1
Molecular Mechanisms of Cancer	4.2	0.0279	ACVR1,ADRA2A,BMP5,CCNE2,CYSLTR1,E2F7,EDNRA,F2,GNA13,GNAI2,GPR63,ITGA2,ITGA8,JUN,PDGFB,RAP1B,RASA1,RASD1,SMAD1,TFDP1,TGFBR1,TGFBR2,WNT5A
Pathogen Induced Cytokine Storm Signaling Pathway	4.19	0.0413	COL13A1,COL1A1,COL1A2,COL25A1,COL4A1,COL4A2,COL4A5,COL5A1,COL5A2,COL8A1,JUN,PRDM1,SOCS3
Chronic Myeloid Leukemia Signaling	4.17	0.044	E2F7,FOXO3,JUN,PPP3CA,PPP3R1,PTPN13,RAP1B,RASD1,TFDP1,TGFBR1,TGFBR2,WNT5A
Myelination Signaling Pathway	4.16	0.041	ACVR1,BMP5,ITGA2,JUN,LAMC1,PDGFA,PDGFB,PPP3CA,PPP3R1,RAP1B,RASD1,SMAD1,WNT5A
Actin Cytoskeleton Signaling	4.09	0.0466	ACTC1,F2,GNA13,ITGA2,ITGA8,MYO10,PDGFA,PDGFB,PFN2,RAP1B,RASD1
Human Embryonic Stem Cell Pluripotency	4.04	0.0503	ACVR1,BMP5,PDGFA,PDGFB,RAP1B,RASD1,SMAD1,TGFBR1,TGFBR2,WNT5A
IL-4 Signaling	4.02	0.0374	COL13A1,COL1A1,COL1A2,COL25A1,COL4A1,COL4A2,COL4A5,COL5A1,COL5A2,COL8A1,GNAI2,RAP1B,RASD1,SOCS1
Cardiac Hypertrophy Signaling	3.86	0.0438	ADRA2A,GNA13,GNAI2,JUN,MAP3K2,PPP3CA,PPP3R1,RAP1B,RASD1,TGFBR1,TGFBR2
Tumor Microenvironment Pathway	3.78	0.0517	COL1A1,COL1A2,FOXG1,FOXO3,JUN,PDGFA,PDGFB,RAP1B,RASD1
PPAR Signaling	3.72	0.0667	JUN,MAP4K4,PDGFA,PDGFB,PPARGC1A,RAP1B,RASD1
Interleukin-4 and Interleukin-13 signaling	3.7	0.066	BCL6,COL1A2,FOXO3,RORA,SOCS1,SOCS3,VIM
Gap Junction Signaling	3.64	0.0386	ACTC1,CTH,GNAI2,MAP3K2,NPR3,PPP3CA,PPP3R1,RAP1B,RASD1,RUNX2,SMAD1,TGFBR1
IL-7 Signaling Pathway	3.63	0.0779	BCL6,FOXG1,FOXO3,JUN,MET,SOCS1
RAR Activation	3.62	0.0342	ACVR1,COL1A1,COL1A2,GTF2H4,HOXA1,JUN,PBRM1,PDE7A,PPARGC1A,RARB,RARG,SOCS3,TGFBR1,TGFBR2
PPAR?/RXR? Activation	3.56	0.0484	ACVR1,GPD2,JUN,MAP4K4,PPARGC1A,RAP1B,RASD1,TGFBR1,TGFBR2
PTEN Signaling	3.53	0.0537	FOXG1,FOXO3,ITGA2,ITGA8,RAP1B,RASD1,TGFBR1,TGFBR2
Sertoli Cell-Germ Cell Junction Signaling Pathway (Enhanced)	3.53	0.0435	ACTC1,ITGA2,JUN,LAMC1,MAP3K2,PTPA,RAP1B,RASD1,TGFBR1,TGFBR2
Epithelial Adherens Junction Signaling	3.43	0.0519	ACVR1,MET,PTPA,RAP1B,RASD1,SNAI1,TGFBR1,TGFBR2
Guanosine Nucleotides Degradation III	3.43	0.231	NT5C3A,NT5E,PNP
Clathrin-mediated Endocytosis Signaling	3.41	0.0462	ACTC1,AP2A1,AP4E1,F2,MET,PDGFA,PDGFB,PPP3CA,PPP3R1
ID1 Signaling Pathway	3.4	0.0459	ACVR1,CCN2,FOXO3,RAP1B,RASD1,SMAD1,TGFBR1,TGFBR2,VIM
PDGF Signaling	3.37	0.0698	JUN,PDGFA,PDGFB,RAP1B,RASA1,RASD1
Urate Biosynthesis/Inosine 5'-phosphate Degradation	3.33	0.214	NT5C3A,NT5E,PNP
Glioma Signaling	3.3	0.0569	E2F7,IDH1,PDGFA,PDGFB,RAP1B,RASD1,TFDP1
GADD45 Signaling	3.27	0.0847	ACVR1,CCNE2,FOXO3,TGFBR1,TGFBR2
IL-6 Signaling	3.26	0.056	COL1A1,JUN,MAP4K4,RAP1B,RASD1,SOCS1,SOCS3
Platelet Adhesion to exposed collagen	3.23	0.2	COL1A1,COL1A2,ITGA2
Adenosine Nucleotides Degradation II	3.23	0.2	NT5C3A,NT5E,PNP
NCAM signaling for neurite out-growth	3.2	0.082	COL4A1,COL4A2,COL4A5,COL5A1,COL5A2
Ferroptosis Signaling Pathway	3.2	0.0547	BECN1,CARS1,CTH,RAP1B,RASD1,SLC38A1,SLC7A11
G-Protein Coupled Receptor Signaling	3.19	0.0268	ADRA2A,CYSLTR1,EDNRA,FOXG1,FOXO3,GNA13,GNAI2,GPR63,JUN,MAP3K2,NPR3,PDE7A,PPP3CA,PPP3R1,RAP1B,RAPGEF4,RASA1,RASD1
Autophagy	3.18	0.0429	ATG12,ATG5,BECN1,FOXO3,JUN,PDGFB,PPP3CA,PPP3R1,PTPA
HGF Signaling	3.18	0.0543	ITGA2,ITGA8,JUN,MAP3K2,MET,RAP1B,RASD1
WNT/?-catenin Signaling	3.16	0.0473	ACVR1,JUN,PTPA,RARB,RARG,TGFBR1,TGFBR2,WNT5A
STAT3 Pathway	3.06	0.0519	PDGFB,RAP1B,RASD1,SOCS1,SOCS3,TGFBR1,TGFBR2
Role of Osteoblasts, Osteoclasts and Chondrocytes in Rheumatoid Arthritis	3.02	0.0407	ACVR1,BMP5,COL1A1,JUN,PPP3CA,PPP3R1,RUNX2,SMAD1,WNT5A
Agrin Interactions at Neuromuscular Junction	3.02	0.0746	ACTC1,JUN,LAMC1,RAP1B,RASD1
Purine Nucleotides Degradation II (Aerobic)	2.99	0.167	NT5C3A,NT5E,PNP
Cellular Effects of Sildenafil (Viagra)	2.89	0.026	ACTC1,ACVR1,ADRA2A,ATP2A2,CYSLTR1,EDNRA,GNAI2,GPR63,JUN,MYO10,PPARGC1A,PPP3CA,PPP3R1,PTPA,SMAD1,TGFBR1,TGFBR2
Pre-NOTCH Expression and Processing	2.88	0.0694	ATP2A2,JUN,TFDP1,TMED2,TNRC6A
ERK5 Signaling	2.85	0.0685	FOXO3,GNA13,MAP3K2,RAP1B,RASD1
CLEAR Signaling Pathway	2.84	0.0355	BECN1,PDGFB,PPARGC1A,PPP3CA,PPP3R1,PTPA,RAP1B,RASD1,TGFBR1,TGFBR2
Sertoli Cell-Sertoli Cell Junction Signaling	2.8	0.0378	ACTC1,ITGA2,JUN,LAMC1,MAP3K2,RAP1B,RASD1,TGFBR1,TGFBR2
Macropinocytosis Signaling	2.8	0.0667	MET,PDGFA,PDGFB,RAP1B,RASD1
Relaxin Signaling	2.78	0.0464	CTH,GNA13,GNAI2,JUN,NPR3,PDE7A,RAP1B
Activin Inhibin Signaling Pathway	2.78	0.0412	ACVR1,CCN2,COL1A1,COL1A2,FOXO3,JUN,SMAD1,SNAI1
Renal Cell Carcinoma Signaling	2.77	0.0658	JUN,MET,PDGFB,RAP1B,RASD1
Virus Entry via Endocytic Pathways	2.75	0.0531	ACTC1,AP2A1,AP4E1,ITGA2,RAP1B,RASD1
PAK Signaling	2.73	0.0526	ITGA2,ITGA8,PDGFA,PDGFB,RAP1B,RASD1
IL-3 Signaling	2.72	0.0641	JUN,PPP3CA,PPP3R1,RAP1B,RASD1
Cell surface interactions at the vascular wall	2.67	0.0513	COL1A1,COL1A2,F2,ITGA2,SLC7A10,SLC7A11
HIF1? Signaling	2.67	0.0396	JUN,MET,PDGFB,PPP3CA,PPP3R1,RAP1B,RASD1,VIM
HEY1 Signaling Pathway	2.67	0.0443	ACVR1,BMP5,E2F7,RUNX2,SMAD1,TGFBR1,TGFBR2
TP53 Regulates Transcription of Cell Cycle Genes	2.65	0.0816	CCNE2,CNOT9,E2F7,TFDP1
Integrin Signaling	2.64	0.0392	ACTC1,ITGA2,ITGA8,PDGFB,PFN2,RAP1B,RASD1,WIPF1
Oxidative Stress Induced Senescence	2.63	0.061	JUN,MAP4K4,RNF2,TFDP1,TNRC6A
JAK/STAT Signaling	2.63	0.061	JUN,RAP1B,RASD1,SOCS1,SOCS3
Cardiomyocyte Differentiation via BMP Receptors	2.62	0.125	ACVR1,BMP5,SMAD1
Germ Cell-Sertoli Cell Junction Signaling	2.61	0.0432	ACTC1,ITGA2,MAP3K2,RAP1B,RASD1,TGFBR1,TGFBR2
Transcriptional Regulatory Network in Embryonic Stem Cells	2.61	0.0432	ACVR1,RAP1B,RASD1,SMAD1,TGFBR1,TGFBR2,WNT5A
FAK Signaling	2.6	0.0231	ACVR1,ADRA2A,COL1A1,COL1A2,CYSLTR1,EDNRA,GPR63,ITGA2,ITGA8,JUN,MET,RAP1B,RASA1,RASD1,SOCS1,SOCS3,TGFBR1,TGFBR2,WIPF1
ABRA Signaling Pathway	2.58	0.0595	ACTC1,CCN2,PPARGC1A,PPP3CA,PPP3R1
Role of NANOG in Mammalian Embryonic Stem Cell Pluripotency	2.58	0.0492	ACVR1,BMP5,RAP1B,RASD1,SMAD1,WNT5A
Signaling by TGF-beta Receptor Complex	2.55	0.0769	ITGA8,TGFBR1,TGFBR2,XPO1
Class I MHC mediated antigen processing and presentation	2.55	0.0304	ASB3/GPR75-ASB3,BECN1,GAN,KLHL20,LTN1,RNF220,SEC23A,SOCS1,SOCS3,UBE2V2,VAMP3
Glioblastoma Multiforme Signaling	2.52	0.0417	CCNE2,E2F7,PDGFA,PDGFB,RAP1B,RASD1,WNT5A
Estrogen-mediated S-phase Entry	2.52	0.115	CCNE2,E2F7,TFDP1
Role of Macrophages, Fibroblasts and Endothelial Cells in Rheumatoid Arthritis	2.5	0.0318	JUN,PDGFA,PDGFB,PPP3CA,PPP3R1,RAP1B,RASD1,SOCS1,SOCS3,WNT5A
Actin Nucleation by ARP-WASP Complex	2.49	0.0568	ITGA2,ITGA8,RAP1B,RASD1,WIPF1
Regulation of Cellular Mechanics by Calpain Protease	2.49	0.0568	CCNE2,ITGA2,ITGA8,RAP1B,RASD1
fMLP Signaling in Neutrophils	2.47	0.0469	GNA13,GNAI2,PPP3CA,PPP3R1,RAP1B,RASD1
D-myo-inositol (1,4,5,6)-Tetrakisphosphate Biosynthesis	2.46	0.0407	PAWR,PPP3CA,PPP3R1,PTPA,PTPN13,RASA1,SOCS3
D-myo-inositol (3,4,5,6)-tetrakisphosphate Biosynthesis	2.46	0.0407	PAWR,PPP3CA,PPP3R1,PTPA,PTPN13,RASA1,SOCS3
G?12/13 Signaling	2.44	0.0462	F2,GNA13,JUN,RAP1B,RASA1,RASD1
Tight Junction Signaling	2.43	0.0402	ACTC1,JUN,MYO10,PTPA,TGFBR1,TGFBR2,VAMP3
SUMOylation of intracellular receptors	2.42	0.107	NR4A2,RORA,UBE2I
Oxytocin Signaling Pathway	2.4	0.033	CTH,GNA13,GNAI2,MYO10,NPR3,PPP3CA,PPP3R1,RAP1B,RASD1
Non-Small Cell Lung Cancer Signaling	2.39	0.0538	FOXO3,RAP1B,RARB,RASD1,TFDP1
Superpathway of Inositol Phosphate Compounds	2.38	0.0356	IP6K3,PAWR,PPP3CA,PPP3R1,PTPA,PTPN13,RASA1,SOCS3
Cancer Drug Resistance by Drug Efflux	2.38	0.069	FOXG1,FOXO3,RAP1B,RASD1
Prolactin Signaling	2.37	0.0532	JUN,RAP1B,RASD1,SOCS1,SOCS3
Osteoarthritis Pathway	2.36	0.0352	FOXO3,ITGA2,ITGA8,PPARGC1A,RUNX2,SMAD1,TGFBR1,TGFBR2
PCP (Planar Cell Polarity) Pathway	2.33	0.0667	CTHRC1,JUN,PFN2,WNT5A
G?i Signaling	2.31	0.0435	ADRA2A,GNA13,GNAI2,NPR3,RAP1B,RASD1
3-phosphoinositide Degradation	2.31	0.0383	PAWR,PPP3CA,PPP3R1,PTPA,PTPN13,RASA1,SOCS3
Beta-catenin independent WNT signaling	2.31	0.0515	AP2A1,PPP3CA,PPP3R1,TNRC6A,WNT5A
IL-2 Signaling	2.3	0.0656	JUN,RAP1B,RASD1,SOCS1
O-linked glycosylation	2.26	0.05	ADAMTS14,ADAMTS15,ADAMTS2,GALNT1,GALNT7
D-myo-inositol-5-phosphate Metabolism	2.25	0.0372	PAWR,PPP3CA,PPP3R1,PTPA,PTPN13,RASA1,SOCS3
AMPK Signaling	2.25	0.0338	ADRA2A,FOXG1,FOXO3,GNA13,GNAI2,PBRM1,PPARGC1A,PTPA
Inhibition of Angiogenesis by TSP1	2.22	0.0909	JUN,TGFBR1,TGFBR2
Synaptic Long Term Depression	2.21	0.0366	CTH,GNA13,GNAI2,NPR3,PTPA,RAP1B,RASD1
Regulation of the Epithelial-Mesenchymal Transition Pathway	2.19	0.0363	MET,RAP1B,RASD1,SNAI1,TGFBR1,TGFBR2,WNT5A
Glucocorticoid Receptor Signaling	2.18	0.0249	FOXO3,GTF2H4,JUN,PBRM1,PPP3CA,PPP3R1,RAP1B,RARB,RARG,RASD1,TGFBR1,TGFBR2,UBE2I
Aryl Hydrocarbon Receptor Signaling	2.17	0.0405	CCNE2,JUN,NFIB,RARB,RARG,TFDP1
Factors Promoting Cardiogenesis in Vertebrates	2.17	0.0405	ACVR1,BMP5,SMAD1,TGFBR1,TGFBR2,WNT5A
Paxillin Signaling	2.17	0.0476	ACTC1,ITGA2,ITGA8,RAP1B,RASD1
?-Adrenergic Signaling	2.15	0.0472	ADRA2A,GNA13,GNAI2,RAP1B,RASD1
MSP-RON Signaling in Macrophages Pathway	2.15	0.0472	JUN,RAP1B,RASD1,SOCS1,SOCS3
Role of JAK1 and JAK3 in ?c Cytokine Signaling	2.13	0.0588	RAP1B,RASD1,SOCS1,SOCS3
3-phosphoinositide Biosynthesis	2.13	0.0354	PAWR,PPP3CA,PPP3R1,PTPA,PTPN13,RASA1,SOCS3
Regulation of Actin-based Motility by Rho	2.12	0.0463	ACTC1,ITGA2,ITGA8,PFN2,WIPF1
Cell Cycle Regulation by BTG Family Proteins	2.11	0.0833	CCNE2,E2F7,PTPA
Vitamin D (calciferol) metabolism	2.11	0.167	CYP24A1,UBE2I
GP1b-IX-V activation signalling	2.11	0.167	COL1A1,COL1A2
GM-CSF Signaling	2.09	0.0571	PPP3CA,PPP3R1,RAP1B,RASD1
Th1 and Th2 Activation Pathway	2.07	0.0387	ACVR1,JUN,SOCS1,SOCS3,TGFBR1,TGFBR2
CDK5 Signaling	2.05	0.0446	ITGA2,LAMC1,PTPA,RAP1B,RASD1
HOTAIR Regulatory Pathway	2.05	0.0382	COL1A1,COL1A2,MET,MEX3B,VIM,WNT5A
Extra-nuclear estrogen signaling	2.05	0.0556	FOXO3,GNAI2,STRN,XPO1
TP53 Regulates Transcription of Cell Death Genes	2.05	0.0789	BCL6,BNIP3L,ZNF420
Caveolar-mediated Endocytosis Signaling	2.03	0.0548	ACTC1,ITGA2,ITGA8,MAP3K2
Glutaminergic Receptor Signaling Pathway (Enhanced)	2.02	0.0287	GABRB1,GNAI2,PPP3CA,PPP3R1,SCN9A,SLC38A1,SLC38A2,SLC7A11,VAMP3
Signaling by Rho Family GTPases	2.02	0.0308	ACTC1,GNA13,GNAI2,ITGA2,ITGA8,JUN,VIM,WIPF1
Mechanisms of Viral Exit from Host Cells	2.02	0.0769	ACTC1,LMNB2,XPO1
Intrinsic Prothrombin Activation Pathway	2.02	0.0769	COL1A1,COL1A2,F2
IL-17A Signaling in Fibroblasts	2.01	0.0541	COL1A1,COL1A2,JUN,P4HA2
GDNF Family Ligand-Receptor Interactions	1.99	0.0533	JUN,RAP1B,RASA1,RASD1
Ribonucleotide Reductase Signaling Pathway	1.99	0.037	E2F7,FOXO3,JUN,MET,PBRM1,SNAI1
Colorectal Cancer Metastasis Signaling	1.98	0.0303	GNA13,GNAI2,JUN,RAP1B,RASD1,TGFBR1,TGFBR2,WNT5A
Activation of anterior HOX genes in hindbrain during early embryogenesis	1.97	0.0526	HOXA1,JUN,RARB,RARG
Chemokine Signaling	1.97	0.0526	GNAI2,JUN,RAP1B,RASD1
NAFLD Signaling Pathway	1.97	0.0329	ATP2A2,FOXO3,JUN,PPARGC1A,PTPA,SOCS1,SOCS3
Antiproliferative Role of Somatostatin Receptor 2	1.95	0.0519	CTH,NPR3,RAP1B,RASD1
L-cysteine Degradation II	1.95	1	CTH
Sirtuin Signaling Pathway	1.93	0.0297	ATG12,ATG5,BECN1,FOXO3,JUN,PPARGC1A,PPID,RARB
VDR/RXR Activation	1.93	0.0513	COL13A1,CYP24A1,PDGFA,RUNX2
SUMOylation of transcription cofactors	1.93	0.0714	PPARGC1A,RNF2,UBE2I
YAP1- and WWTR1 (TAZ)-stimulated gene expression	1.92	0.133	CCN2,RUNX2
Rap1 signalling	1.92	0.133	RAP1B,RAPGEF4
SUMOylation of DNA methylation proteins	1.92	0.133	RNF2,UBE2I
Role of NFAT in Cardiac Hypertrophy	1.91	0.032	GNAI2,PPP3CA,PPP3R1,RAP1B,RASD1,TGFBR1,TGFBR2
Th2 Pathway	1.9	0.041	ACVR1,JUN,SOCS3,TGFBR1,TGFBR2
Serotonin Receptor Signaling	1.9	0.0247	ADRA2A,CCNE2,FOXO3,GNA13,GNAI2,JUN,PPARGC1A,RAP1B,RASD1,SNAI1,STIM2
Natural Killer Cell Signaling	1.89	0.0353	COL1A1,COL1A2,MAP3K2,RAP1B,RASD1,WIPF1
Pancreatic Adenocarcinoma Signaling	1.89	0.0407	CCNE2,E2F7,TFDP1,TGFBR1,TGFBR2
FOXO-mediated transcription of cell death genes	1.86	0.125	BCL6,FOXO3
Acute Phase Response Signaling	1.86	0.0347	F2,JUN,RAP1B,RASD1,SOCS1,SOCS3
nNOS Signaling in Neurons	1.85	0.0667	PPP3CA,PPP3R1,RASD1
Cyclins and Cell Cycle Regulation	1.84	0.0482	CCNE2,E2F7,PTPA,TFDP1
cAMP-mediated signaling	1.84	0.031	ADRA2A,GNAI2,NPR3,PDE7A,PPP3CA,PPP3R1,RAPGEF4
Heme signaling	1.82	0.0652	PPARGC1A,RORA,XPO1
FOXO-mediated transcription of cell cycle genes	1.81	0.118	FOXG1,FOXO3
Estrogen Receptor Signaling	1.8	0.025	FOXG1,FOXO3,GNA13,GNAI2,JUN,PPARGC1A,RAP1B,RASD1,RUNX2,SNAI1
Neuroinflammation Signaling Pathway	1.79	0.028	ACVR1,CALB2,GABRB1,JUN,PPP3CA,PPP3R1,TGFBR1,TGFBR2
Transcriptional activity of SMAD2/SMAD3:SMAD4 heterotrimer	1.77	0.0625	CCNT2,COL1A2,TFDP1
Apelin Muscle Signaling Pathway	1.77	0.0625	GNA13,GNAI2,PPARGC1A
Dopamine-DARPP32 Feedback in cAMP Signaling	1.77	0.0331	ATP2A2,GNAI2,PAWR,PPP3CA,PPP3R1,PTPA
Metabolism of cofactors	1.76	0.111	IDH1,PDSS1
T Cell Exhaustion Signaling Pathway	1.74	0.0258	ACVR1,BCL6,JUN,PRDM1,PTPA,RAP1B,RASD1,TGFBR1,TGFBR2
MAPK6/MAPK4 signaling	1.74	0.0449	FOXO3,JUN,TNRC6A,XPO1
Ceramide Signaling	1.74	0.0449	JUN,PTPA,RAP1B,RASD1
RANK Signaling in Osteoclasts	1.74	0.0449	JUN,MAP3K2,PPP3CA,PPP3R1
Adipogenesis pathway	1.73	0.037	ACVR1,ATG5,GTF2H4,SMAD1,WNT5A
FAT10 Cancer Signaling Pathway	1.72	0.06	ACVR1,TGFBR1,TGFBR2
RAC Signaling	1.72	0.0368	ITGA2,ITGA8,JUN,RAP1B,RASD1
MSP-RON Signaling in Cancer Cells Pathway	1.72	0.0368	JUN,MET,RAP1B,RASD1,VIM
Endothelin-1 Signaling	1.72	0.0323	EDNRA,GNA13,GNAI2,JUN,RAP1B,RASD1
Coronavirus Pathogenesis Pathway	1.72	0.0323	CCNE2,E2F7,JUN,TFDP1,TGFBR1,TGFBR2
Leukocyte Extravasation Signaling	1.71	0.0321	ACTC1,GNAI2,ITGA2,RAP1B,RAPGEF4,WIPF1
Role of Chondrocytes in Rheumatoid Arthritis Signaling Pathway	1.7	0.0365	FOXO3,JUN,PPP3CA,PPP3R1,RUNX2
RNA Polymerase II Transcription	1.7	0.0365	CCNT2,EAF1,GTF2H4,MLLT1,SRSF7
Transcriptional regulation by RUNX2	1.7	0.0588	COL1A1,RUNX2,SMAD1
UVC-Induced MAPK Signaling	1.7	0.0588	JUN,RAP1B,RASD1
PIP3 activates AKT signaling	1.69	0.0362	FOXO3,MET,PDGFA,PDGFB,STRN
Apelin Endothelial Signaling Pathway	1.68	0.036	GNA13,GNAI2,JUN,RAP1B,RASD1
Apelin Liver Signaling Pathway	1.68	0.1	COL1A1,COL1A2
ILK Signaling	1.67	0.0314	ACTC1,JUN,MYO10,PTPA,SNAI1,VIM
Nucleotide Excision Repair	1.66	0.0426	GTF2H4,UBE2I,UBE2V2,USP45
All-trans-decaprenyl Diphosphate Biosynthesis	1.65	0.5	PDSS1
Xanthine and Xanthosine Salvage	1.65	0.5	PNP
Glycerol-3-phosphate Shuttle	1.65	0.5	GPD2
Cysteine Biosynthesis/Homocysteine Degradation	1.65	0.5	CTH
IL-13 Signaling Pathway	1.64	0.0421	JUN,PDGFA,SOCS1,SOCS3
Growth hormone receptor signaling	1.64	0.0952	SOCS1,SOCS3
VEGF Signaling	1.63	0.0417	ACTC1,FOXO3,RAP1B,RASD1
PI3K/AKT Signaling	1.6	0.0303	FOXO3,ITGA2,ITGA8,PTPA,RAP1B,RASD1
RHO GTPase cycle	1.59	0.0231	ACTC1,CPNE8,DOCK7,GNA13,PTPN13,SLC4A7,TMEM59,VAMP3,VIM,WIPF1
Corticotropin Releasing Hormone Signaling	1.58	0.0338	CTH,GNAI2,JUN,NPR3,RAP1B
IL-8 Signaling	1.57	0.0299	GNA13,GNAI2,JUN,MAP4K4,RAP1B,RASD1
NAD Salvage Pathway II	1.56	0.087	NT5C3A,NT5E
Breast Cancer Regulation by Stathmin1	1.55	0.0211	ADRA2A,ANKHD1/ANKHD1-EIF4EBP3,CYSLTR1,E2F7,EDNRA,GNA13,GPR63,JUN,PDGFB,PTPA,RAP1B,RASD1
Cysteine Biosynthesis III (mammalia)	1.53	0.0833	CTH,MAT2A
Circadian Rhythm Signaling	1.52	0.0266	CTH,GNAI2,NPR3,RAP1B,RASD1,RORA,VIP
Endometrial Cancer Signaling	1.52	0.05	FOXO3,RAP1B,RASD1
ERK/MAPK Signaling	1.51	0.0288	ITGA2,ITGA8,PTPA,RAP1B,RAPGEF4,RASD1
Ovarian Cancer Signaling	1.5	0.0323	EDNRA,RAP1B,RASD1,TFDP1,WNT5A
Calcium Signaling	1.5	0.0287	ACTC1,ATP2A2,MYO10,PPP3CA,PPP3R1,RAP1B
Protein Kinase A Signaling	1.49	0.0233	GNA13,GNAI2,PDE7A,PPP3CA,PPP3R1,PTPN13,RAP1B,TGFBR1,TGFBR2
Nuclear Cytoskeleton Signaling Pathway	1.49	0.0286	ACTC1,ITGA2,ITGA8,LMNB2,PLEC,RUNX2
Transcriptional Regulation by MECP2	1.48	0.0484	FOXG1,MET,TNRC6A
SUMOylation of nuclear envelope proteins	1.47	0.333	UBE2I
NFE2L2 regulating TCA cycle genes	1.47	0.333	IDH1
Guanine and Guanosine Salvage I	1.47	0.333	PNP
Adenine and Adenosine Salvage I	1.47	0.333	PNP
S-adenosyl-L-methionine Biosynthesis	1.47	0.333	MAT2A
Opioid Signaling Pathway	1.47	0.0259	AP2A1,GNA13,GNAI2,PPP3CA,PPP3R1,RAP1B,RASD1
Macroautophagy	1.46	0.0476	ATG12,ATG5,BECN1
Thrombopoietin Signaling	1.46	0.0476	JUN,RAP1B,RASD1
RHOGDI Signaling	1.46	0.028	ACTC1,GNA13,GNAI2,ITGA2,ITGA8,MYO10
Role of MAPK Signaling in Promoting the Pathogenesis of Influenza	1.45	0.0367	BECN1,JUN,RAP1B,RASD1
ERB2-ERBB3 Signaling	1.45	0.0469	JUN,RAP1B,RASD1
Integrin signaling	1.43	0.0741	RAP1B,RAPGEF4
Mitophagy	1.43	0.0741	ATG12,ATG5
Sleep NREM Signaling Pathway	1.43	0.036	GABRB1,GNAI2,RAP1B,RASD1
Cell Cycle: G1/S Checkpoint Regulation	1.41	0.0455	CCNE2,E2F7,TFDP1
CXCR4 Signaling	1.41	0.0305	GNA13,GNAI2,JUN,RAP1B,RASD1
Cholecystokinin/Gastrin-mediated Signaling	1.41	0.0354	GNA13,JUN,RAP1B,RASD1
Prostate Cancer Signaling	1.41	0.0354	CCNE2,RAP1B,RASD1,TFDP1
Signaling by CSF3 (G-CSF)	1.4	0.0714	SOCS1,SOCS3
Sphingosine-1-phosphate Signaling	1.39	0.0351	GNA13,GNAI2,PDGFA,PDGFB
L1CAM interactions	1.38	0.0348	AP2A1,ITGA2,LAMC1,SCN9A
TP53 Regulates Transcription of DNA Repair Genes	1.38	0.0441	CCNT2,GTF2H4,JUN
Asparagine N-linked glycosylation	1.37	0.069	SLC35C1,UAP1
Neuregulin Signaling	1.37	0.0345	ITGA2,ITGA8,RAP1B,RASD1
ESR-mediated signaling	1.37	0.0345	CHD1,JUN,PPID,TNRC6A
Cardiac ?-adrenergic Signaling	1.36	0.0294	ATP2A2,GNA13,GNAI2,PDE7A,PTPA
Neurotransmitter uptake and metabolism In glial cells	1.35	0.25	SLC38A1
Nucleotide catabolism	1.35	0.0667	NT5C3A,NT5E
FOXO-mediated transcription of oxidative stress, metabolic and neuronal genes	1.35	0.0667	FOXO3,PPARGC1A
Atherosclerosis Signaling	1.35	0.0339	COL1A1,COL1A2,PDGFA,PDGFB
Protein Sorting Signaling Pathway	1.35	0.0292	AP4E1,SEC23A,SNX16,TMED2,TMED7
Regulation of RUNX2 expression and activity	1.33	0.0423	PPARGC1A,PPARGC1B,RUNX2
IL-27 Signaling Pathway	1.33	0.0333	BECN1,PPARGC1A,RORA,SOCS3
Regulation of eIF4 and p70S6K Signaling	1.31	0.0286	ITGA2,ITGA8,PTPA,RAP1B,RASD1
MicroRNA Biogenesis Signaling Pathway	1.3	0.0284	LIN28A,PDGFB,RAP1B,RASD1,SMAD1
Striated Muscle Contraction	1.3	0.0625	ACTC1,VIM
Thrombin signalling through proteinase activated receptors (PARs)	1.3	0.0625	F2,GNA13
Transcriptional Regulation by E2F6	1.3	0.0625	RNF2,TFDP1
Regulation of IL-2 Expression in Activated and Anergic T Lymphocytes	1.29	0.0237	JUN,PPP3CA,PPP3R1,RAP1B,RASD1,TGFBR1,TGFBR2
Oncogene Induced Senescence	1.27	0.0606	TFDP1,TNRC6A
Signal amplification	1.27	0.0606	GNA13,GNAI2
Cargo concentration in the ER	1.27	0.0606	SEC23A,TMED2
Systemic Lupus Erythematosus in T Cell Signaling Pathway	1.27	0.0211	BCL6,GNA13,GNAI2,JUN,PPP3CA,PPP3R1,PTPA,RAP1B,RASD1
Response to elevated platelet cytosolic Ca2+	1.27	0.032	PDGFA,PDGFB,RAB27B,SPARC
14-3-3-mediated Signaling	1.27	0.032	JUN,RAP1B,RASD1,VIM
Angiopoietin Signaling	1.26	0.0395	RAP1B,RASA1,RASD1
Hypoxia Signaling in the Cardiovascular System	1.26	0.0395	JUN,UBE2I,UBE2V2
Arsenate Detoxification I (Glutaredoxin)	1.26	0.2	PNP
Creatine-phosphate Biosynthesis	1.26	0.2	MAP4K4
G Beta Gamma Signaling	1.25	0.0315	GNA13,GNAI2,RAP1B,RASD1
GPVI-mediated activation cascade	1.25	0.0588	COL1A1,COL1A2
Transcriptional Regulation by NPAS4	1.25	0.0588	TNRC6A,XPO1
Thyroid Cancer Signaling	1.25	0.039	JUN,RAP1B,RASD1
Neurotrophin/TRK Signaling	1.25	0.039	JUN,RAP1B,RASD1
CCR3 Signaling in Eosinophils	1.24	0.0312	GNA13,GNAI2,RAP1B,RASD1
GABA Receptor Signaling	1.24	0.0312	AP2A1,GABRB1,GNA13,GNAI2
Pancreatic Secretion Signaling Pathway	1.24	0.0247	ATP2A2,GNA13,RAP1B,SLC4A7,VAMP3,VIP
NF-?B Activation by Viruses	1.23	0.0385	ITGA2,RAP1B,RASD1
Role of JAK family kinases in IL-6-type Cytokine Signaling	1.23	0.0385	SOCS1,SOCS3,VIP
DHCR24 Signaling Pathway	1.23	0.031	PDGFA,PDGFB,RAP1B,RASD1
Oxytocin in Spinal Neurons Signaling Pathway	1.23	0.0571	CTH,NPR3
Synaptic Long Term Potentiation	1.22	0.0308	PPP3CA,PPP3R1,RAP1B,RASD1
GNRH Signaling	1.22	0.0269	GNAI2,JUN,MAP3K2,RAP1B,RASD1
P2Y Purinergic Receptor Signaling Pathway	1.21	0.0305	GNAI2,JUN,RAP1B,RASD1
Estrogen-Dependent Breast Cancer Signaling	1.21	0.0375	JUN,RAP1B,RASD1
Iron homeostasis signaling pathway	1.19	0.0301	BMP5,PDGFA,PDGFB,SMAD1
Superpathway of Methionine Degradation	1.18	0.0541	CTH,MAT2A
Immunogenic Cell Death Signaling Pathway	1.18	0.0366	ATG12,ATG5,BECN1
Glycerol Degradation I	1.18	0.167	GPD2
UDP-N-acetyl-D-glucosamine Biosynthesis II	1.18	0.167	UAP1
Adenine and Adenosine Salvage III	1.18	0.167	PNP
Purine Ribonucleosides Degradation to Ribose-1-phosphate	1.18	0.167	PNP
CREB Signaling in Neurons	1.17	0.0189	ADRA2A,CYSLTR1,EDNRA,GNA13,GNAI2,GPR63,PDGFB,RAP1B,RASD1,TGFBR1,TGFBR2
LPS-stimulated MAPK Signaling	1.17	0.0361	JUN,RAP1B,RASD1
IL-10 Signaling	1.15	0.029	JUN,MAP4K4,PRDM1,SOCS3
Insulin Receptor Signaling	1.15	0.029	FOXO3,RAP1B,RASD1,SOCS3
Immunoregulatory interactions between a Lymphoid and a non-Lymphoid cell	1.13	0.0349	COL1A1,COL1A2,ITGA2
Opioid Signalling	1.12	0.0345	GNAI2,PPP3CA,PPP3R1
Epithelial-Mesenchymal Transition (EMT) during gastrulation	1.12	0.143	SNAI1
Inositol Pyrophosphates Biosynthesis	1.12	0.143	IP6K3
IL-12 Signaling and Production in Macrophages	1.11	0.025	ADRA2A,COL1A1,COL1A2,JUN,SOCS3
Endocannabinoid Cancer Inhibition Pathway	1.1	0.028	CCNE2,GNA13,GNAI2,VIM
Signaling by Retinoic Acid	1.09	0.0476	RARB,RARG
Oncostatin M Signaling	1.09	0.0476	RAP1B,RASD1
Acute Myeloid Leukemia Signaling	1.09	0.0333	IDH1,RAP1B,RASD1
PTEN Regulation	1.08	0.0276	JUN,RNF2,SNAI1,TNRC6A
Transcriptional regulation by RUNX1	1.08	0.0276	PBRM1,RNF2,RUNX2,SOCS3
ERBB Signaling	1.08	0.033	JUN,RAP1B,RASD1
Elastic fibre formation	1.07	0.0465	ITGA8,LOXL2
Xenobiotic Metabolism Signaling	1.06	0.0221	ANKRA2,MAP3K2,PPARGC1A,PTPA,RAP1B,RASD1
SUMOylation of RNA binding proteins	1.05	0.0455	RNF2,UBE2I
Retinoic acid Mediated Apoptosis Signaling	1.05	0.0455	RARB,RARG
T Cell Receptor Signaling	1.05	0.0198	FOXO3,ITGA2,JUN,PPP3CA,PPP3R1,RAP1B,RASA1,RASD1
Eicosanoid Signaling	1.05	0.022	ATP2A2,CYSLTR1,GNAI2,RAP1B,RAPGEF4,RASD1
IL-1 Signaling	1.04	0.0319	GNA13,GNAI2,JUN
Small Cell Lung Cancer Signaling	1.03	0.0316	CCNE2,RARB,TFDP1
IL-23 Signaling Pathway	1.02	0.0435	RORA,SOCS3
GDP-glucose Biosynthesis	1.01	0.111	PGM1
UVA-Induced MAPK Signaling	1.01	0.0309	JUN,RAP1B,RASD1
ATM Signaling	1	0.0306	JUN,PTPA,ZNF420
Thrombin Signaling	0.993	0.0229	F2,GNA13,GNAI2,RAP1B,RASD1
G alpha (z) signalling events	0.99	0.0417	ADRA2A,GNAI2
Apoptotic execution phase	0.99	0.0417	PLEC,VIM
NRF2-mediated Oxidative Stress Response	0.987	0.0228	ACTC1,DNAJC13,JUN,RAP1B,RASD1
HER-2 Signaling in Breast Cancer	0.987	0.0228	CCNE2,FOXO3,JUN,RAP1B,RASD1
Integration of energy metabolism	0.983	0.03	ADRA2A,GNAI2,RAPGEF4
Cachexia Signaling Pathway	0.974	0.0198	ACVR1,BECN1,FOXG1,FOXO3,SOCS3,TGFBR1,TGFBR2
Processing and activation of SUMO	0.969	0.1	UBE2I
Glucose and Glucose-1-phosphate Degradation	0.969	0.1	PGM1
Calcium Transport I	0.969	0.1	ATP2A2
Glycogen Degradation II	0.969	0.1	PGM1
WNK Renal Signaling Pathway	0.963	0.0294	LRRC8C,NPR3,SLC12A4
Cargo recognition for clathrin-mediated endocytosis	0.963	0.0294	AP2A1,VAMP3,WNT5A
Mouse Embryonic Stem Cell Pluripotency	0.963	0.0294	RAP1B,RASD1,SMAD1
Melanoma Signaling	0.961	0.04	RAP1B,RASD1
Apoptosis Signaling	0.954	0.0291	MAP4K4,RAP1B,RASD1
CSDE1 Signaling Pathway	0.947	0.0392	SNAI1,VIM
Androgen Signaling	0.945	0.0245	GNA13,GNAI2,GTF2H4,JUN
Telomerase Signaling	0.945	0.0288	PTPA,RAP1B,RASD1
Autism Signaling Pathway	0.942	0.0205	MET,RAP1B,RARB,RARG,RASD1,WNT5A
Phagosome Formation	0.936	0.017	ADRA2A,CYSLTR1,EDNRA,GPR63,ITGA2,ITGA8,MYO10,RAP1B,RAPGEF4,RASD1,WIPF1
Intrinsic Pathway for Apoptosis	0.933	0.0385	PPP3R1,TFDP1
Signaling by PTK6	0.933	0.0385	RASA1,SOCS3
Interferon alpha/beta signaling	0.933	0.0385	SOCS1,SOCS3
G?q Signaling	0.931	0.0242	GNA13,GNAI2,PPP3CA,PPP3R1
Signaling by Leptin	0.93	0.0909	SOCS3
SUMOylation of immune response proteins	0.93	0.0909	UBE2I
Macrophage Alternative Activation Signaling Pathway	0.924	0.0241	JUN,PPARGC1A,SOCS1,SOCS3
Erythropoietin Signaling Pathway	0.924	0.0241	FOXO3,JUN,RAP1B,RASD1
SUMOylation of chromatin organization proteins	0.919	0.0377	RNF2,UBE2I
SPINK1 Pancreatic Cancer Pathway	0.906	0.037	TGFBR1,TGFBR2
Role of Osteoblasts in Rheumatoid Arthritis Signaling Pathway	0.904	0.0215	ACVR1,COL1A1,RUNX2,SMAD1,WNT5A
Generic Transcription Pathway	0.904	0.0215	NR4A2,RARB,RARG,RORA,ZNF420
Glycogen Degradation III	0.895	0.0833	PGM1
?-glutamyl Cycle	0.895	0.0833	ANPEP
UDP-N-acetyl-D-galactosamine Biosynthesis II	0.895	0.0833	UAP1
Circadian Clock	0.893	0.0364	PPARGC1A,RORA
DNA Double Strand Break Response	0.893	0.0364	UBE2I,UBE2V2
EGF Signaling	0.893	0.0364	JUN,RASA1
Signaling by ERBB4	0.88	0.0357	GABRB1,SPARC
CD27 Signaling in Lymphocytes	0.88	0.0357	JUN,MAP3K2
CNTF Signaling	0.88	0.0357	RAP1B,RASD1
Role of CHK Proteins in Cell Cycle Checkpoint Control	0.88	0.0357	E2F7,PTPA
Role of JAK2 in Hormone-like Cytokine Signaling	0.88	0.0357	SOCS1,SOCS3
SPINK1 General Cancer Pathway	0.88	0.0357	RAP1B,RASD1
Bladder Cancer Signaling	0.866	0.0265	RAP1B,RASD1,TFDP1
Metabolism of nitric oxide: NOS3 activation and regulation	0.862	0.0769	DDAH1
Polyamine Regulation in Colon Cancer	0.855	0.0345	JUN,LIN28A
SAPK/JNK Signaling	0.845	0.0192	GNA13,JUN,MAP3K2,MAP4K4,RAP1B,RASD1
Production of Nitric Oxide and Reactive Oxygen Species in Macrophages	0.845	0.0225	JUN,MAP3K2,PTPA,RAP1B
Mitochondrial biogenesis	0.844	0.0339	PPARGC1A,PPARGC1B
GABA receptor activation	0.844	0.0339	GABRB1,GNAI2
Regulation of Insulin-like Growth Factor (IGF) transport and uptake by IGFBPs	0.834	0.0256	F2,LAMC1,VCAN
Regulation of lipid metabolism by PPARalpha	0.834	0.0256	PPARGC1A,PPARGC1B,RORA
LGI-ADAM interactions	0.832	0.0714	LGI1
DNA Double-Strand Break Repair by Homologous Recombination	0.832	0.0714	ATRX
NGF Signaling	0.826	0.0254	MAP3K2,RAP1B,RASD1
DDX58/IFIH1-mediated induction of interferon-alpha/beta	0.821	0.0328	ATG12,ATG5
RHOA Signaling	0.819	0.0252	ACTC1,GNA13,PFN2
ROBO SLIT Signaling Pathway	0.811	0.025	JUN,SNAI1,TGFBR2
Renin-Angiotensin Signaling	0.811	0.025	JUN,RAP1B,RASD1
RAB geranylgeranylation	0.809	0.0323	RAB27B,RAB32
Regulation of cholesterol biosynthesis by SREBP (SREBF)	0.805	0.0667	SEC23A
RAN Signaling	0.805	0.0667	XPO1
Granzyme B Signaling	0.805	0.0667	LMNB2
Deubiquitination	0.803	0.0198	BECN1,SMAD1,TGFBR1,TGFBR2,YOD1
Degradation of the extracellular matrix	0.798	0.0317	LAMC1,NID1
Role of PKR in Interferon Induction and Antiviral Response	0.789	0.0244	JUN,PDGFA,PDGFB
G?s Signaling	0.789	0.0244	GNA13,GNAI2,RAPGEF4
Remodeling of Epithelial Adherens Junctions	0.788	0.0312	ACTC1,MET
Mitochondrial Dysfunction	0.788	0.0185	BECN1,C9orf72,GPD2,PPARGC1A,PPP3CA,PPP3R1
Clathrin-mediated endocytosis	0.782	0.0242	AP2A1,VAMP3,WNT5A
Transcriptional regulation of pluripotent stem cells	0.779	0.0625	LIN28A
NFE2L2 regulating anti-oxidant/detoxification enzymes	0.779	0.0625	SLC7A11
Extrinsic Prothrombin Activation Pathway	0.779	0.0625	F2
RAF/MAP kinase cascade	0.779	0.0195	MET,PDGFA,PDGFB,RAP1B,RASA1
Endocannabinoid Developing Neuron Pathway	0.767	0.0238	GNAI2,RAP1B,RASD1
WNT/Ca+ pathway	0.767	0.0303	PPP3CA,WNT5A
CDX Gastrointestinal Cancer Signaling Pathway	0.763	0.0208	BMP5,JUN,SNAI1,WNT5A
Intra-Golgi and retrograde Golgi-to-ER traffic	0.763	0.0208	GALNT1,TMED2,TMED7,VAMP3
ERBB4 Signaling	0.757	0.0299	RAP1B,RASD1
RORA activates gene expression	0.755	0.0588	RORA
Nicotinate metabolism	0.755	0.0588	NT5E
Growth Hormone Signaling	0.747	0.0294	SOCS1,SOCS3
Pulmonary Healing Signaling Pathway	0.746	0.0205	RAP1B,RASD1,SMAD1,WNT5A
Adrenomedullin signaling pathway	0.746	0.0205	CTH,NPR3,RAP1B,RASD1
Fc epsilon receptor (FCERI) signaling	0.74	0.0231	JUN,PPP3CA,PPP3R1
Plasma lipoprotein assembly, remodeling, and clearance	0.737	0.029	AP2A1,NCEH1
Melatonin Signaling	0.737	0.029	GNAI2,RORA
Basal Cell Carcinoma Signaling	0.737	0.029	BMP5,WNT5A
Metabolism of Angiotensinogen to Angiotensins	0.733	0.0556	ANPEP
Signaling by FGFR2	0.728	0.0286	HNRNPM,TIA1
Glioma Invasiveness Signaling	0.728	0.0286	RAP1B,RASD1
Xenobiotic Metabolism General Signaling Pathway	0.727	0.0227	MAP3K2,RAP1B,RASD1
GABAergic Receptor Signaling Pathway (Enhanced)	0.72	0.0226	GABRB1,GNAI2,SLC38A2
Ephrin B Signaling	0.718	0.0282	GNA13,GNAI2
FOXO-mediated transcription	0.712	0.0526	FOXO3
COPII-mediated vesicle transport	0.709	0.0278	SEC23A,TMED2
GPCR-Mediated Integration of Enteroendocrine Signaling Exemplified by an L Cell	0.709	0.0278	GNAI2,VIP
Hereditary Breast Cancer Signaling	0.701	0.0221	PDGFB,RAP1B,RASD1
Ephrin A Signaling	0.701	0.0221	PDGFB,RAP1B,RASA1
White Adipose Tissue Browning Pathway	0.701	0.0221	PPARGC1A,RARB,RARG
SUMOylation of DNA damage response and repair proteins	0.7	0.0274	RNF2,UBE2I
SUMOylation of transcription factors	0.692	0.05	UBE2I
Class I peroxisomal membrane protein import	0.692	0.05	PEX11B
Chaperone Mediated Autophagy	0.692	0.05	VIM
Toll-like Receptor Signaling	0.691	0.027	JUN,MAP4K4
G alpha (s) signalling events	0.688	0.0217	GNAI2,PDE7A,VIP
Interleukin-7 signaling	0.673	0.0476	SOCS1
Interferon gamma signaling	0.665	0.026	SOCS1,SOCS3
BEX2 Signaling Pathway	0.665	0.026	JUN,PTPA
NAD Signaling Pathway	0.664	0.0211	NT5E,PDGFB,PPARGC1A
Necroptosis Signaling Pathway	0.664	0.0211	PPID,PPP3CA,PPP3R1
Systemic Lupus Erythematosus in B Cell Signaling Pathway	0.662	0.0157	FOXG1,FOXO3,JUN,MAP4K4,PPP3CA,PPP3R1,RAP1B,RASD1
PKC? Signaling in T Lymphocytes	0.659	0.0168	JUN,MAP3K2,PPP3CA,PPP3R1,RAP1B,RASD1
Signaling by NODAL	0.655	0.0455	FOXO3
Methionine Degradation I (to Homocysteine)	0.655	0.0455	MAT2A
Semaphorin Neuronal Repulsive Signaling Pathway	0.653	0.0208	ITGA2,ITGA8,VCAN
Role of MAPK Signaling in the Pathogenesis of Influenza	0.649	0.0253	RAP1B,RASD1
Dilated Cardiomyopathy Signaling Pathway	0.641	0.0205	ACTC1,ATP2A2,MYO10
Fcgamma receptor (FCGR) dependent phagocytosis	0.641	0.025	MYO10,WIPF1
Role of BRCA1 in DNA Damage Response	0.641	0.025	E2F7,PBRM1
Interleukin-6 family signaling	0.638	0.0435	SOCS3
Interleukin-20 family signaling	0.638	0.0435	SOCS3
IL-17A Signaling in Gastric Cells	0.638	0.0435	JUN
Role of JAK1, JAK2 and TYK2 in Interferon Signaling	0.638	0.0435	SOCS1
Vitamin-C Transport	0.638	0.0435	LRRC8C
Apelin Cardiac Fibroblast Signaling Pathway	0.638	0.0435	CCN2
B Cell Receptor Signaling	0.637	0.0159	BCL6,JUN,MAP3K2,PPP3CA,PPP3R1,RAP1B,RASD1
FLT3 Signaling in Hematopoietic Progenitor Cells	0.633	0.0247	RAP1B,RASD1
Endocannabinoid Neuronal Synapse Pathway	0.63	0.0203	GNAI2,PPP3CA,PPP3R1
VEGF Family Ligand-Receptor Interactions	0.626	0.0244	RAP1B,RASD1
Sulfur amino acid metabolism	0.622	0.0417	CTH
Regulation of RUNX1 Expression and Activity	0.622	0.0417	TNRC6A
IL-22 Signaling	0.622	0.0417	SOCS3
PEDF Signaling	0.618	0.0241	RAP1B,RASD1
Miscellaneous transport and binding events	0.607	0.04	LRRC8C
HIPPO signaling	0.603	0.0235	PTPA,SMAD1
Regulation of the Epithelial Mesenchymal Transition in Development Pathway	0.603	0.0235	SNAI1,WNT5A
Apelin Adipocyte Signaling Pathway	0.596	0.0233	GNAI2,PPARGC1A
HMGB1 Signaling	0.593	0.0194	JUN,RAP1B,RASD1
Inhibition of ARE-Mediated mRNA Degradation Pathway	0.593	0.0194	CNOT9,PTPA,TIA1
Signaling by BMP	0.592	0.0385	SMAD1
WNT ligand biogenesis and trafficking	0.592	0.0385	WNT5A
ISGylation Signaling Pathway	0.589	0.023	BECN1,ITGA2
NER (Nucleotide Excision Repair, Enhanced Pathway)	0.589	0.023	GTF2H4,UBE2I
IL-17 Signaling	0.582	0.0191	JUN,RAP1B,RASD1
Signaling by ALK	0.578	0.037	PRDM1
EGR2 and SOX10-mediated initiation of Schwann cell myelination	0.578	0.037	LAMC1
RAB GEFs exchange GTP for GDP on RABs	0.575	0.0225	RAB27B,RAB32
EPH-Ephrin signaling	0.568	0.0222	AP2A1,RASA1
LPS/IL-1 Mediated Inhibition of RXR Function	0.565	0.0171	JUN,PPARGC1A,PPARGC1B,XPO1
CDP-diacylglycerol Biosynthesis I	0.565	0.0357	GPD2
Class B/2 (Secretin family receptors)	0.561	0.022	VIP,WNT5A
Transcriptional regulation by RUNX3	0.555	0.0217	CCN2,FOXO3
Fc? Receptor-mediated Phagocytosis in Macrophages and Monocytes	0.555	0.0217	ACTC1,VAMP3
mRNA Capping	0.552	0.0345	GTF2H4
Neddylation	0.549	0.0168	ASB3/GPR75-ASB3,GAN,KLHL20,SOCS3
CTLA4 Signaling in Cytotoxic T Lymphocytes	0.545	0.0153	AP2A1,ITGA2,JUN,PTPA,RAP1B,RASD1
Death Receptor Signaling	0.542	0.0213	ACTC1,MAP4K4
Triglyceride metabolism	0.539	0.0333	GPD2
Phosphatidylglycerol Biosynthesis II (Non-plastidic)	0.539	0.0333	GPD2
G alpha (q) signalling events	0.539	0.0181	CYSLTR1,EDNRA,F2
COPI-mediated anterograde transport	0.536	0.0211	TMED2,TMED7
Hematoma Resolution Signaling Pathway	0.534	0.0165	F2,JUN,SOCS1,SOCS3
PI3K Signaling in B Lymphocytes	0.528	0.015	FOXO3,JUN,PPP3CA,PPP3R1,RAP1B,RASD1
Glutamate binding, activation of AMPA receptors and synaptic plasticity	0.527	0.0323	AP2A1
Late endosomal microautophagy	0.527	0.0323	VIM
Interferon Signaling	0.527	0.0323	SOCS1
Melanocyte Development and Pigmentation Signaling	0.523	0.0206	RAP1B,RASD1
Sumoylation Pathway	0.523	0.0206	JUN,UBE2I
Apelin Cardiomyocyte Signaling Pathway	0.523	0.0206	ATP2A2,GNAI2
Netrin Signaling	0.521	0.0176	PPP3CA,PPP3R1,VAMP3
TNFR2 Signaling	0.516	0.0312	JUN
Glutathione-mediated Detoxification	0.516	0.0312	ANPEP
S Phase	0.512	0.0202	CCNE2,TFDP1
SUMOylation of SUMOylation proteins	0.505	0.0303	UBE2I
MAPK targets/ Nuclear events mediated by MAP kinases	0.505	0.0303	JUN
4-1BB Signaling in T Lymphocytes	0.505	0.0303	JUN
Nucleotide Excision Repair Pathway	0.505	0.0303	GTF2H4
Post-translational protein phosphorylation	0.494	0.0196	LAMC1,VCAN
RHO GTPases Activate WASPs and WAVEs	0.494	0.0294	WIPF1
Gene and protein expression by JAK-STAT signaling after IL-12 stimulation	0.494	0.0294	RAP1B
Transcriptional regulation by the AP-2 (TFAP2) family of transcription factors	0.484	0.0286	UBE2I
FLT3 Signaling	0.484	0.0286	FOXO3
Coagulation System	0.484	0.0286	F2
IL-9 Signaling	0.484	0.0286	SOCS3
Gamma carboxylation, hypusine formation and arylsulfatase activation	0.474	0.0278	F2
Aggrephagy	0.474	0.0278	VIM
Processing of Capped Intron-Containing Pre-mRNA	0.467	0.0153	HNRNPM,PRPF40A,SRSF10,SRSF7
HDR through Homologous Recombination (HRR) or Single Strand Annealing (SSA)	0.467	0.0187	UBE2I,UBE2V2
SUMOylation of ubiquitinylation proteins	0.464	0.027	UBE2I
Transport of vitamins, nucleosides, and related molecules	0.464	0.027	SLC35C1
Regulation of TP53 Expression and Degradation	0.464	0.027	PRDM1
Agranulocyte Adhesion and Diapedesis	0.463	0.0163	ACTC1,GNAI2,MYO10
Protein Ubiquitination Pathway	0.458	0.0152	DNAJC13,UBE2I,UBE2V2,USP45
Signaling by the B Cell Receptor (BCR)	0.457	0.0183	PPP3CA,PPP3R1
Th1 Pathway	0.457	0.0183	SOCS1,SOCS3
Formation of Fibrin Clot (Clotting Cascade)	0.455	0.0263	F2
Transcriptional Regulation by VENTX	0.455	0.0263	TNRC6A
tRNA Charging	0.455	0.0263	CARS1
Gustation Pathway	0.455	0.0161	GABRB1,LRRC8C,SCN9A
Oxytocin in Brain Signaling Pathway	0.451	0.016	GNAI2,RAP1B,RASD1
MHC class II antigen presentation	0.447	0.018	AP2A1,SEC23A
Neurotransmitter release cycle	0.446	0.0256	SLC38A2
MyD88:MAL(TIRAP) cascade initiated on plasma membrane	0.446	0.0256	SOCS1
Regulation of beta-cell development	0.446	0.0256	RFX6
NGF-stimulated transcription	0.446	0.0256	RRAD
Sensory perception of taste	0.446	0.0256	SCN9A
Signaling by ROBO receptors	0.442	0.0179	COL4A5,PFN2
Fc Epsilon RI Signaling	0.437	0.0177	RAP1B,RASD1
p38 MAPK Signaling	0.432	0.0175	TGFBR1,TGFBR2
RNA Polymerase III Transcription	0.429	0.0244	NFIB
Nitric Oxide Signaling in the Cardiovascular System	0.428	0.0174	ATP2A2,SLC7A1
Neutrophil degranulation	0.427	0.0137	ANPEP,DNAJC13,IDH1,PGM1,PNP,RAP1B
GPCR-Mediated Nutrient Sensing in Enteroendocrine Cells	0.423	0.0172	GNAI2,RAPGEF4
Regulation of mRNA stability by proteins that bind AU-rich elements	0.421	0.0238	XPO1
MIF Regulation of Innate Immunity	0.421	0.0238	JUN
April Mediated Signaling	0.421	0.0238	JUN
CDC42 Signaling	0.418	0.0139	ITGA2,ITGA8,JUN,RASA1,WIPF1
Signaling by SCF-KIT	0.413	0.0233	SOCS1
B Cell Activating Factor Signaling	0.413	0.0233	JUN
SUMOylation of DNA replication proteins	0.405	0.0227	UBE2I
GPER1 signaling	0.405	0.0227	GNAI2
tRNA Splicing	0.405	0.0227	PDE7A
DNA damage-induced 14-3-3? Signaling	0.405	0.0227	CCNE2
mTOR Signaling	0.398	0.0149	PTPA,RAP1B,RASD1
Nonhomologous End-Joining (NHEJ)	0.397	0.0222	UBE2V2
Cardiac conduction	0.392	0.0163	ATP2A2,SCN9A
iNOS Signaling	0.39	0.0217	JUN
S100 Family Signaling Pathway	0.385	0.0127	ADRA2A,ATP2A2,CYSLTR1,EDNRA,GPR63,JUN,NCL,SMAD1,WNT5A
XBP1(S) activates chaperone genes	0.383	0.0213	EXTL2
DNA Damage Bypass	0.383	0.0213	REV1
Hepatic Cholestasis	0.379	0.0144	JUN,PPP3CA,PPP3R1
NF-?B Signaling	0.377	0.0133	MAP4K4,RAP1B,RASD1,TGFBR1,TGFBR2
Class A/1 (Rhodopsin-like receptors)	0.377	0.0137	ADRA2A,CYSLTR1,EDNRA,F2
Netrin-1 signaling	0.376	0.0208	MYO10
RNA Polymerase I Transcription	0.376	0.0208	GTF2H4
NR1H2 and NR1H3-mediated signaling	0.376	0.0208	TNRC6A
Assembly of RNA Polymerase II Complex	0.376	0.0208	GTF2H4
Mitotic G1 phase and G1/S transition	0.371	0.0156	CCNE2,TFDP1
RHO GTPases Activate Formins	0.371	0.0156	PFN2,XPO1
EIF2 Signaling	0.37	0.0142	ACTC1,RAP1B,RASD1
Complement cascade	0.369	0.0204	F2
DNA Damage/Telomere Stress Induced Senescence	0.369	0.0204	CCNE2
Transcriptional regulation of granulopoiesis	0.369	0.0204	TFDP1
C-type lectin receptors (CLRs)	0.364	0.0154	PPP3CA,PPP3R1
TNFR1 Signaling	0.363	0.02	JUN
SNARE Signaling Pathway	0.36	0.0153	MYO10,VAMP3
TEC Kinase Signaling	0.359	0.013	ACTC1,GNA13,GNAI2,ITGA2,ITGA8
UVB-Induced MAPK Signaling	0.356	0.0196	JUN
Role of NFAT in Regulation of the Immune Response	0.355	0.0124	GNA13,GNAI2,JUN,PPP3CA,PPP3R1,RAP1B,RASD1,XPO1
Meiotic synapsis	0.35	0.0192	UBE2I
Neurovascular Coupling Signaling Pathway	0.349	0.0138	CTH,GABRB1,NPR3
p70S6K Signaling	0.348	0.0129	F2,GNAI2,PTPA,RAP1B,RASD1
Synaptogenesis Signaling Pathway	0.347	0.0132	AP2A1,RAP1B,RASD1,VAMP3
E3 ubiquitin ligases ubiquitinate target proteins	0.344	0.0189	UBE2V2
Activation of IRF by Cytosolic Pattern Recognition Receptors	0.338	0.0185	JUN
Role of PI3K/AKT Signaling in the Pathogenesis of Influenza	0.338	0.0185	GNAI2
Deadenylation-dependent mRNA decay	0.333	0.0182	CNOT9
RUNX1 regulates megakaryocyte differentiation and platelet function	0.333	0.0182	TNRC6A
Folate Signaling Pathway	0.333	0.0182	MAT2A
MSP-RON Signaling Pathway	0.333	0.0182	ACTC1
Mitotic Metaphase and Anaphase	0.332	0.0134	SPAST,UBE2I,XPO1
Phase II - Conjugation of compounds	0.321	0.0175	MAT2A
Semaphorin Signaling in Neurons	0.316	0.0172	MET
PXR/RXR Activation	0.306	0.0167	PPARGC1A
UFMylation Signaling Pathway	0.301	0.0164	SLC7A11
Antiproliferative Role of TOB in T Cell Signaling	0.296	0.0126	CCNE2,TGFBR1,TGFBR2
Peroxisomal protein import	0.296	0.0161	IDH1
Type II Diabetes Mellitus Signaling	0.292	0.0132	SOCS1,SOCS3
Semaphorin interactions	0.286	0.0156	MET
Sperm Motility	0.282	0.0123	GNA13,GNAI2,MET
Mitotic Roles of Polo-Like Kinase	0.282	0.0154	PTPA
Role of WNT/GSK-3? Signaling in the Pathogenesis of Influenza	0.282	0.0154	WNT5A
Glutamate Receptor Signaling	0.282	0.0154	SLC38A1
CD40 Signaling	0.277	0.0152	JUN
Macrophage Classical Activation Signaling Pathway	0.275	0.0127	SOCS1,SOCS3
Senescence-Associated Secretory Phenotype (SASP)	0.273	0.0149	JUN
Granzyme A Signaling	0.273	0.0149	LMNB2
Telomere Maintenance	0.264	0.0145	ATRX
NOD1/2 Signaling Pathway	0.258	0.0123	JUN,MAP4K4
Crosstalk between Dendritic Cells and Natural Killer Cells	0.256	0.0141	ACTC1
Calcium-induced T Lymphocyte Apoptosis	0.25	0.0116	ATP2A2,PPP3CA,PPP3R1
trans-Golgi Network Vesicle Budding	0.249	0.0137	AP4E1
Role of MAPK Signaling in Inhibiting the Pathogenesis of Influenza	0.249	0.0137	JUN
Cell Cycle Checkpoints	0.244	0.0115	CCNE2,UBE2V2,XPO1
Leptin Signaling in Obesity	0.241	0.0133	SOCS3
FXR/RXR Activation	0.241	0.0118	PPARGC1A,SOCS3
Factors involved in megakaryocyte development and platelet production	0.237	0.0132	DOCK7
Heparan Sulfate Biosynthesis (Late Stages)	0.237	0.0132	EXTL2
Xenobiotic Metabolism CAR Signaling Pathway	0.236	0.0116	PPARGC1A,PTPA
Dopamine Receptor Signaling	0.234	0.013	PTPA
Ion channel transport	0.231	0.0115	ANO4,ATP2A2
G alpha (12/13) signalling events	0.23	0.0128	GNA13
RNA polymerase II transcribes snRNA genes	0.23	0.0128	CCNT2
PI Metabolism	0.227	0.0127	PTPN13
Glycosaminoglycan metabolism	0.227	0.0127	VCAN
Xenobiotic Metabolism AHR Signaling Pathway	0.227	0.0127	ANKRA2
Signaling by NTRK1 (TRKA)	0.224	0.0125	AP2A1
Transcriptional regulation of white adipocyte differentiation	0.217	0.0122	PPARGC1A
Heparan Sulfate Biosynthesis	0.214	0.012	EXTL2
Pyroptosis Signaling Pathway	0.211	0.0119	FOXO3
Platelet homeostasis	0.211	0.0119	ATP2A2
TP53 Regulates Metabolic Genes	0.205	0.0116	TNRC6A
FGF Signaling	0.205	0.0116	MET
Cell junction organization	0.199	0.0114	PLEC
Amyotrophic Lateral Sclerosis Signaling	0	0.00885	PPP3CA
Huntington's Disease Signaling	0	0.011	JUN,RASA1,VAMP3
Chaperone Mediated Autophagy Signaling Pathway	0	0.00913	IDH1,MLLT11,PPP3CA,PPP3R1
IL-33 Signaling Pathway	0	0.00592	JUN
Acetylcholine Receptor Signaling Pathway	0	0.00529	GNAI2
Adrenergic Receptor Signaling Pathway (Enhanced)	0	0.0104	ADRA2A,GNAI2
Orexin Signaling Pathway	0	0.00862	PPARGC1A,SMAD1
p53 Signaling	0	0.0106	JUN
G alpha (i) signalling events	0	0.00866	ADRA2A,GNAI2
Potassium Channels	0	0.0099	KCNB2
p75 NTR receptor-mediated signalling	0	0.0104	GNA13
Signaling by VEGF	0	0.00952	RASA1
TCF dependent signaling in response to WNT	0	0.0105	WNT5A,XPO1
Gene Silencing by RNA	0	0.011	TNRC6A
Phase I - Functionalization of compounds	0	0.0109	CYP24A1
Selenoamino acid metabolism	0	0.0104	CTH
Protein folding	0	0.0105	CCNE2
Interleukin-1 family signaling	0	0.00794	PTPN13
Mitotic G2-G2/M phases	0	0.00535	XPO1
Major pathway of rRNA processing in the nucleolus and cytosol	0	0.00585	NCL
Mitotic Prometaphase	0	0.00524	XPO1
Synthesis of DNA	0	0.00855	CCNE2
CGAS-STING Signaling Pathway	0	0.00806	ATG5
BBSome Signaling Pathway	0	0.0107	ADRA2A,CYSLTR1,EDNRA,GPR63,RNF2
Sleep REM Signaling Pathway	0	0.0098	NR4A2
WNT/SHH Axonal Guidance Signaling Pathway	0	0.00685	WNT5A
Cohesin Chromatin Regulation Pathway	0	0.00851	ATRX,PTPA
Histone Modification Signaling Pathway	0	0.0111	ATRX,CHD1,PBRM1
TR/RXR Activation	0	0.00813	PPARGC1A
Fc?RIIB Signaling in B Lymphocytes	0	0.00583	RAP1B,RASD1
CCR5 Signaling in Macrophages	0	0.00971	GNA13,GNAI2,JUN
IL-15 Production	0	0.00855	MET
T Helper Cell Differentiation	0	0.011	BCL6,TGFBR1,TGFBR2
CD28 Signaling in T Helper Cells	0	0.00949	JUN,PPP3CA,PPP3R1
IL-15 Signaling	0	0.00593	RAP1B,RASD1
Dendritic Cell Maturation	0	0.00535	COL1A1,COL1A2
Reelin Signaling in Neurons	0	0.00741	RAP1B
Docosahexaenoic Acid (DHA) Signaling	0	0.00823	PDGFB,TNFAIP2
ICOS-ICOSL Signaling in T Helper Cells	0	0.00651	PPP3CA,PPP3R1
Lipid Antigen Presentation by CD1	0	0.00448	AP2A1
DNA Methylation and Transcriptional Repression Signaling	0	0.0106	E2F7
Aldosterone Signaling in Epithelial Cells	0	0.00595	DNAJC13
Type I Diabetes Mellitus Signaling	0	0.00651	SOCS1,SOCS3
G Protein Signaling Mediated by Tubby	0	0.00717	GNA13,GNAI2
Systemic Lupus Erythematosus Signaling	0	0.00619	JUN,PRPF40A,RAP1B,RASD1
Phospholipase C Signaling	0	0.00962	GNA13,ITGA2,ITGA8,PPP3CA,PPP3R1,RAP1B,RASD1
Neuroprotective Role of THOP1 in Alzheimer's Disease	0	0.00901	FAP
NUR77 Signaling in T Lymphocytes	0	0.01	MAP3K2,PPP3CA,PPP3R1
OX40 Signaling Pathway	0	0.00373	JUN
eNOS Signaling	0	0.00671	SLC7A1
Granulocyte Adhesion and Diapedesis	0	0.00606	GNAI2
Unfolded protein response	0	0.0112	DNAJC13
Parkinson's Signaling Pathway	0	0.0069	ACTC1,PPARGC1A
Phagosome Maturation	0	0.00649	VAMP3
Th17 Activation Pathway	0	0.00727	RORA,SOCS3
Xenobiotic Metabolism PXR Signaling Pathway	0	0.00575	PPARGC1A
Insulin Secretion Signaling Pathway	0	0.0113	RAP1B,RAPGEF4,VAMP3
